# Supplementary material for: Using the medication adherence reasons scale (MAR-scale) to identify the reasons for non-adherence in Chinese hypertensive patients
Source: PLoS One. 2025 Jun 10;20(6):e0325004. doi: 10.1371/journal.pone.0325004 (PMC12151354; doi:10.1371/journal.pone.0325004)
Supplement: S1 Data — (XLSX) [file pone.0325004.s001.xlsx]

## Sheet: raw data
Name	Gender	Age	Occupation（0、1、2、3、）	Health insurance（0、1、2）	Residence（0、1）	Education level（0、1、2、3）	Current smoking status（0、1）	Duration of hypertension(years)	Blood pressure categories	Duration of antihypertensive drugs used (years)	Number of antihypertensive drugs used	Adherence（0、1）	1. I am concerned about possible side effects from this medicine	2. I am concerned about long term effects from this medicine	3.I sometimes skip this medicine to see if it is still needed	4. I had side effects from this medicine	5. I was not comfortable taking it for social reasons (e.g., I was with friends)	6. I don’t think that this medicine is working for me	7. I was not comfortable taking it for personal reasons (e.g., I was travelling)	8. I do not consider taking this medicine as a high priority in my daily routine	9. I adjusted medicine according to my physical condition	10.I adjusted medicine according to my blood pressure	11. I don’t think that I need this medicine anymore	12. I would have taken it but simply missed it	13. I would have taken it but have problems forgetting things in my daily life	14.I would have taken it but missed it because of busy schedule	15. I have trouble managing all the medicines I have to take	16. I am not sure how to take this medicine	17. I had difficulty opening the container	18. I had difficulty swallowing this medicine	19.I didn’t have the medicine because I didn’t have a ride to the pharmacy	20. I didn’t have the medicine because I didn’t have time to go to the pharmacy	21.I didn’t have the medicine because the pharmacy was out of this medicine	22. I was also taking folk therapy so I adjusted the dosage of my blood pressure medicine	23.I was also taking Chinese Medicine so I adjusted the dosage of my blood pressure medicine	24.I did not have money to pay for this medicine
participant1	1	75	0	1	0	2	1	30	0	30	1	1	5	5	5	5	5	5	5	5	5	4	5	5	5	5	5	5	5	5	5	5	5	5	4	5
participant2	1	48	3	1	0	2	1	2	1	2	0	0	5	5	5	5	5	5	5	5	5	5	5	5	5	5	5	5	5	5	5	5	5	5	5	5
participant3	1	73	0	1	0	2	1	10	0	10	0	0	5	5	5	5	5	5	5	5	5	5	5	5	5	5	5	5	5	5	5	5	5	5	5	5
participant4	0	66	0	1	0	2	1	3	1	3	0	1	5	5	5	5	5	5	5	5	3	3	5	5	5	5	5	5	5	5	5	5	5	5	5	5
participant5	1	70	2	1	1	1	1	5	0	5	0	1	4	4	5	5	5	5	5	5	5	5	5	5	5	5	5	5	5	5	5	5	5	5	5	5
participant6	0	68	0	1	0	2	1	23	0	23	0	1	5	5	5	5	5	5	5	5	4	5	5	5	5	5	5	5	5	5	5	5	5	5	5	5
participant7	0	70	0	0	0	2	1	10	1	10	0	1	4	4	5	5	5	5	5	5	5	5	5	5	5	5	5	5	5	5	5	5	5	5	5	5
participant8	0	63	0	1	0	2	0	10	1	10	0	0	5	5	5	5	5	5	5	5	5	5	5	5	5	5	5	5	5	5	5	5	5	5	5	5
participant9	1	71	0	0	0	3	1	5	2	5	0	1	5	5	5	4	4	5	5	5	5	5	5	5	4	5	5	5	5	5	5	5	5	5	5	5
participant10	0	75	0	0	0	2	1	10	1	10	0	0	5	5	5	5	5	5	5	5	5	5	5	5	5	5	5	5	5	5	5	5	5	5	5	5
participant11	1	63	2	1	1	2	1	15	0	15	0	1	5	4	5	5	5	5	5	5	5	5	5	5	5	5	5	5	5	5	5	5	5	5	5	5
participant12	0	66	2	1	1	1	1	1	0	1	0	1	4	5	4	5	5	5	5	5	4	4	5	5	5	5	5	5	5	5	5	5	5	5	5	5
participant13	1	81	0	1	0	2	1	2	1	2	0	1	4	5	4	5	5	5	5	5	5	5	5	5	5	5	5	5	5	5	5	5	5	5	5	5
participant14	0	62	0	1	0	3	1	20	1	20	0	0	5	5	5	5	5	5	5	5	5	5	5	5	5	5	5	5	5	5	5	5	5	5	5	5
participant15	0	80	0	1	0	1	0	7	0	7	0	1	5	5	5	5	5	5	5	5	4	3	5	5	4	5	4	5	5	5	5	5	5	5	5	5
participant16	0	64	3	1	0	2	1	1	1	1	0	1	5	5	5	5	5	5	5	5	4	4	5	5	5	5	5	5	5	5	5	5	5	5	5	5
participant17	1	65	1	1	0	2	1	5	0	5	0	1	4	4	5	5	5	5	5	5	5	5	4	5	5	5	5	5	5	5	5	5	5	5	5	5
participant18	1	66	2	1	1	1	1	0.08	1	0.08	0	1	5	4	4	5	5	5	5	5	5	5	5	5	5	5	5	5	5	5	5	5	5	5	5	5
participant19	1	55	0	0	1	2	1	5	1	5	0	1	4	4	5	5	5	5	5	5	5	4	5	5	4	5	5	5	5	5	5	5	5	5	5	5
participant20	1	66	0	1	0	2	1	20	0	20	0	0	5	5	5	5	5	5	5	5	5	5	5	5	5	5	5	5	5	5	5	5	5	5	5	5
participant21	0	67	2	1	1	2	1	10	1	10	0	0	5	5	5	5	5	5	5	5	5	5	5	5	5	5	5	5	5	5	5	5	5	5	5	5
participant22	0	60	0	1	0	1	1	24	1	21	0	1	5	5	2	5	5	5	5	5	2	2	5	4	4	4	4	5	5	5	5	5	5	3	1	5
participant23	0	78	0	1	0	2	1	30	0	30	0	1	5	5	5	5	5	5	5	5	5	4	5	4	3	5	5	5	5	5	5	5	5	5	5	5
participant24	0	68	0	1	0	2	1	7	1	7	0	1	5	3	2	5	5	5	5	5	2	1	4	4	4	4	3	5	5	5	5	5	5	5	5	5
participant25	1	69	0	1	0	2	1	6	0	6	0	0	5	5	5	5	5	5	5	5	5	5	5	5	5	5	5	5	5	5	5	5	5	5	5	5
participant26	1	63	0	1	0	2	1	30	0	30	0	0	5	5	5	5	5	5	5	5	5	5	5	5	5	5	5	5	5	5	5	5	5	5	5	5
participant27	1	87	0	1	0	2	1	10	0	10	0	1	5	5	5	5	5	5	5	5	4	3	5	5	5	5	5	5	5	5	5	5	5	5	5	5
participant28	1	78	0	1	0	2	1	2	0	2	0	1	5	5	5	5	5	5	5	5	3	3	5	5	5	5	5	5	5	5	5	5	5	5	5	5
participant29	1	55	0	1	0	3	1	30	1	30	0	0	5	5	5	5	5	5	5	5	5	5	5	5	5	5	5	5	5	5	5	5	5	5	5	5
participant30	1	67	0	1	0	2	1	20	0	20	0	0	5	5	5	5	5	5	5	5	5	5	5	5	5	5	5	5	5	5	5	5	5	5	5	5
participant31	0	59	0	1	0	3	0	2	0	2	0	1	5	5	4	5	5	5	5	5	5	5	5	5	5	5	5	5	5	5	5	5	5	5	4	5
participant32	0	73	0	2	0	2	0	7	2	7	0	1	4	3	3	5	5	5	4	5	2	2	4	5	5	5	5	5	5	5	4	5	5	5	4	5
participant33	1	76	0	1	0	2	1	10	0	10	1	1	5	5	5	5	5	5	5	5	4	4	5	4	4	5	4	5	5	5	5	5	5	5	4	5
participant34	0	60	0	1	0	2	0	0.08	0	0.08	0	1	5	5	5	5	5	5	5	5	4	4	5	5	5	5	5	5	5	5	5	5	5	5	5	5
participant35	1	72	2	1	0	1	1	6	1	6	0	1	5	5	5	5	5	5	5	5	4	4	5	5	5	5	5	5	5	5	5	5	5	5	5	5
participant36	1	61	2	1	1	1	1	15	0	15	0	1	5	5	5	5	5	5	5	5	4	4	5	5	5	5	5	5	5	5	5	5	5	5	5	5
participant37	1	68	2	1	0	2	1	30	0	30	0	1	5	5	5	5	5	5	5	5	5	4	5	4	4	5	5	5	5	5	5	5	5	5	4	5
participant38	1	70	0	1	0	2	1	1	1	1	0	1	3	3	2	4	3	5	2	3	1	1	2	4	4	4	3	5	5	5	2	4	5	5	3	5
participant39	0	63	2	1	1	2	1	0.17	0	0.17	0	1	5	5	5	5	5	5	5	5	4	5	5	5	5	5	5	5	5	5	5	5	5	5	4	5
participant40	1	73	2	1	1	2	1	10	1	10	0	0	5	5	5	5	5	5	5	5	5	5	5	5	5	5	5	5	5	5	5	5	5	5	5	5
participant41	0	51	3	1	0	2	0	2	0	2	0	1	5	5	4	5	5	5	5	5	5	5	5	5	5	5	5	5	5	5	5	5	5	5	5	5
participant42	0	73	2	1	1	1	1	5	0	5	0	1	5	5	4	5	5	5	4	5	4	4	5	5	5	5	5	5	5	5	5	5	5	5	5	5
participant43	0	69	0	1	0	2	1	1	0	1	1	1	3	4	2	5	4	5	3	5	2	3	5	4	3	5	4	5	5	5	2	5	5	5	5	5
participant44	0	69	2	1	1	2	1	7	2	7	0	1	5	5	5	5	5	5	5	5	4	4	5	5	5	5	5	5	5	5	5	5	5	5	4	5
participant45	1	63	2	1	1	1	1	2	2	2	0	1	4	4	4	5	5	5	5	5	3	3	5	5	5	5	5	5	5	5	5	5	5	5	4	5
participant46	0	32	3	1	1	2	1	0.75	1	0.75	0	1	5	5	3	5	5	5	5	5	2	2	4	4	4	3	5	5	5	5	3	3	5	5	5	5
participant47	0	77	2	1	1	1	1	20	1	20	0	1	5	5	5	5	4	5	4	5	3	3	5	4	4	5	4	5	5	5	4	5	5	5	4	5
participant48	0	72	0	1	1	1	1	10	2	10	0	1	5	5	1	5	5	5	4	5	2	1	2	3	2	2	2	5	5	5	2	5	5	5	5	5
participant49	1	52	2	1	1	1	1	0.17	2	0.17	0	1	5	5	2	5	4	5	2	4	2	2	2	3	3	4	4	5	5	5	5	5	5	5	5	5
participant50	1	51	3	1	1	2	1	4	2	4	0	1	4	2	1	5	3	4	2	3	1	1	3	2	4	3	5	5	5	5	2	3	5	5	5	5
participant51	0	52	3	1	0	3	1	20	2	20	0	0	5	5	5	5	5	5	5	5	5	5	5	5	5	5	5	5	5	5	5	5	5	5	5	5
participant52	0	72	0	1	0	2	0	10	0	10	0	1	5	5	4	5	5	5	5	5	5	3	5	4	3	5	4	5	5	5	4	5	5	5	4	5
participant53	0	69	2	2	1	2	1	0.08	0	0.08	0	1	5	5	2	5	5	5	5	4	3	2	4	4	3	4	5	5	5	5	4	5	5	5	5	5
participant54	1	78	0	1	0	2	1	8	2	8	0	0	5	5	5	5	5	5	5	5	5	5	5	5	5	5	5	5	5	5	5	5	5	5	5	5
participant55	1	73	2	1	1	1	1	10	0	9	0	1	5	5	4	5	5	5	5	5	3	3	5	2	2	4	3	5	5	4	4	5	5	5	4	5
participant56	0	48	2	1	0	2	1	8	1	8	0	1	5	5	4	5	5	5	4	5	3	2	4	5	5	5	5	5	5	5	4	5	5	5	4	5
participant57	0	78	0	0	0	1	1	0.5	2	0.5	0	1	5	4	4	5	5	5	5	5	4	4	5	3	4	5	5	5	5	5	5	5	5	5	4	5
participant58	0	59	0	2	0	3	1	30	0	30	0	0	5	5	5	5	5	5	5	5	5	5	5	5	5	5	5	5	5	5	5	5	5	5	5	5
participant59	1	72	0	1	0	2	1	20	1	20	0	1	5	4	3	5	5	5	5	5	3	3	5	4	5	4	3	5	5	5	4	5	5	5	5	5
participant60	0	68	0	1	0	3	1	32	0	32	0	1	5	2	2	5	5	5	2	5	4	3	5	5	5	5	5	5	5	5	4	4	5	4	4	5
participant61	1	63	0	1	0	2	1	0.17	1	0.17	0	1	5	4	3	5	4	5	4	5	3	3	4	5	5	5	4	5	5	5	5	5	5	5	4	5
participant62	1	59	3	1	0	3	1	6	1	6	0	1	4	3	3	5	5	5	4	5	2	2	4	5	5	5	5	5	5	5	4	4	5	5	5	5
participant63	0	64	2	2	1	2	1	5	1	5	0	1	5	4	4	5	5	5	5	5	3	3	4	3	3	4	4	5	5	5	5	5	5	4	4	5
participant64	1	79	0	1	0	2	1	4	1	4	0	1	4	4	4	5	5	5	4	5	4	4	4	4	4	5	4	5	5	5	5	5	5	5	5	5
participant65	0	64	2	2	1	1	1	3	1	3	0	0	5	5	5	5	5	5	5	5	5	5	5	5	5	5	5	5	5	5	5	5	5	5	5	5
participant66	0	51	3	1	0	3	1	1	1	1	0	1	5	3	2	5	5	5	4	5	2	1	5	5	5	5	5	5	5	5	5	5	5	5	5	5
participant67	1	57	0	0	0	3	1	8	1	8	0	1	5	5	4	5	5	5	5	5	3	4	5	4	5	4	5	5	5	5	5	5	5	5	4	5
participant68	1	57	3	2	0	2	1	7	2	7	0	1	4	1	2	5	4	5	3	5	1	1	4	4	4	3	5	5	5	5	4	4	5	5	5	5
participant69	0	52	3	0	0	3	0	10	2	10	0	0	5	5	5	5	5	5	5	5	5	5	5	5	5	5	5	5	5	5	5	5	5	5	5	5
participant70	1	77	2	1	1	0	1	10	1	10	0	1	5	5	4	5	5	5	4	5	4	4	5	5	5	5	5	5	5	5	5	5	5	4	4	5
participant71	0	77	0	1	0	3	1	30	0	30	0	0	5	5	5	5	5	5	5	5	5	5	5	5	5	5	5	5	5	5	5	5	5	5	5	5
participant72	1	78	0	1	0	3	1	30	1	30	1	0	5	5	5	5	5	5	5	5	5	5	5	5	5	5	5	5	5	5	5	5	5	5	5	5
participant73	0	68	0	1	0	2	1	2	0	2	0	1	5	5	3	5	5	5	4	5	3	3	4	5	5	5	4	5	5	5	5	5	5	5	5	5
participant74	0	61	0	1	0	3	1	20	0	20	1	1	2	2	3	3	5	5	4	5	2	2	3	4	5	4	5	5	5	5	5	5	5	5	4	5
participant75	0	63	0	1	0	2	1	2	0	2	0	0	5	5	5	5	5	5	5	5	5	5	5	5	5	5	5	5	5	5	5	5	5	5	5	5
participant76	0	68	0	1	0	3	0	10	1	10	0	1	4	4	1	5	5	5	4	4	1	1	3	5	5	5	5	5	5	5	5	5	5	5	5	5
participant77	0	51	2	1	0	2	1	3	1	3	0	1	4	4	4	4	5	5	4	5	4	4	5	5	5	5	4	5	5	5	5	5	5	5	5	5
participant78	0	63	0	1	0	2	1	10	0	10	0	1	3	3	1	4	5	5	4	5	2	1	3	4	4	4	5	5	5	5	4	5	5	5	5	5
participant79	1	61	0	1	0	2	1	2	1	2	1	0	5	5	5	5	5	5	5	5	5	5	5	5	5	5	5	5	5	5	5	5	5	5	5	5
participant80	0	42	3	1	0	3	1	3	0	3	1	1	3	3	3	4	5	5	5	5	3	3	4	5	5	4	5	5	5	5	5	5	5	5	5	5
participant81	0	68	2	1	1	2	1	12	0	12	1	1	5	5	2	5	5	5	5	5	1	1	4	5	5	5	5	5	5	5	5	5	5	5	5	5
participant82	0	59	3	1	0	2	1	10	1	10	0	0	5	5	5	5	5	5	5	5	5	5	5	5	5	5	5	5	5	5	5	5	5	5	5	5
participant83	0	60	2	1	1	2	1	3	1	3	0	1	5	5	4	5	5	5	5	5	4	4	5	4	4	4	5	5	5	5	5	5	5	5	5	5
participant84	0	56	3	1	1	2	1	8	2	8	0	0	5	5	5	5	5	5	5	5	5	5	5	5	5	5	5	5	5	5	5	5	5	5	5	5
participant85	1	67	0	1	0	2	1	1	1	1	0	1	5	5	4	5	5	5	5	5	4	4	5	5	5	5	5	5	5	5	5	5	5	5	4	5
participant86	0	55	3	1	0	3	0	5	0	5	1	1	3	3	1	4	4	5	3	4	1	1	3	4	5	4	5	5	5	5	3	4	5	5	5	5
participant87	0	78	0	1	0	2	1	1	1	1	0	1	4	4	3	5	5	5	5	5	3	3	4	4	4	4	5	5	5	5	5	5	5	5	5	5
participant88	0	70	2	1	1	1	1	30	1	30	0	1	5	5	4	5	5	5	5	5	4	4	5	4	4	5	4	5	5	5	5	5	5	4	4	5
participant89	1	73	0	1	0	2	1	8	1	8	0	1	4	4	4	5	5	5	5	5	4	4	5	5	5	5	5	5	5	5	5	5	5	5	5	5
participant90	1	55	0	1	0	3	1	12	2	12	0	0	5	5	5	5	5	5	5	5	5	5	5	5	5	5	5	5	5	5	5	5	5	5	5	5
participant91	1	67	2	1	1	1	1	2	1	2	0	0	5	5	5	5	5	5	5	5	5	5	5	5	5	5	5	5	5	5	5	5	5	5	5	5
participant92	0	40	3	2	0	2	1	2	2	2	0	1	5	5	3	5	5	5	5	5	3	3	5	5	5	5	5	5	5	5	5	5	5	5	5	5
participant93	1	67	0	1	0	0	1	30	0	30	1	0	5	5	5	5	5	5	5	5	5	5	5	5	5	5	5	5	5	5	5	5	5	5	5	5
participant94	0	61	0	1	0	2	0	16	0	16	0	1	5	5	2	5	5	5	3	5	2	2	3	4	5	4	5	5	5	5	5	5	5	5	5	5
participant95	0	78	0	1	0	2	1	15	0	15	0	0	5	5	5	5	5	5	5	5	5	5	5	5	5	5	5	5	5	5	5	5	5	5	5	5
participant96	1	65	0	1	0	3	1	0.5	1	0.5	0	0	5	5	5	5	5	5	5	5	5	5	5	5	5	5	5	5	5	5	5	5	5	5	5	5
participant97	0	80	0	1	0	3	1	16	1	16	0	1	5	5	1	5	5	5	5	5	2	2	4	5	5	5	5	5	5	5	5	5	5	5	5	5
participant98	1	76	0	1	0	2	1	20	0	20	0	1	4	4	3	5	5	5	5	5	3	3	4	4	4	5	5	5	5	5	5	5	5	5	5	5
participant99	1	70	2	1	0	0	1	20	0	20	0	0	5	5	5	5	5	5	5	5	5	5	5	5	5	5	5	5	5	5	5	5	5	5	5	5
participant100	1	55	0	1	0	3	1	20	0	20	0	0	5	5	5	5	5	5	5	5	5	5	5	5	5	5	5	5	5	5	5	5	5	5	5	5
participant101	1	66	0	1	0	3	1	3	1	3	0	1	4	4	4	5	5	5	5	5	4	4	4	5	5	5	5	5	5	5	5	5	5	5	5	5
participant102	1	70	0	1	0	3	1	10	1	10	0	0	5	5	5	5	5	5	5	5	5	5	5	5	5	5	5	5	5	5	5	5	5	5	5	5
participant103	0	68	3	2	0	2	1	20	0	20	0	0	5	5	5	5	5	5	5	5	5	5	5	5	5	5	5	5	5	5	5	5	5	5	5	5
participant104	0	69	2	1	1	2	1	10	0	10	1	0	5	5	5	5	5	5	5	5	5	5	5	5	5	5	5	5	5	5	5	5	5	5	5	5
participant105	0	56	2	1	1	2	0	2	2	2	0	1	5	5	4	5	5	5	4	5	3	3	5	4	4	4	5	5	5	5	5	5	5	4	4	5
participant106	1	62	0	1	0	2	1	9	0	9	0	1	4	4	4	5	5	5	4	5	4	4	4	4	4	5	5	5	5	5	5	5	5	5	4	5
participant107	0	58	3	1	0	3	0	5	1	5	0	0	5	5	5	5	5	5	5	5	5	5	5	5	5	5	5	5	5	5	5	5	5	5	5	5
participant108	1	60	0	1	0	3	1	10	0	10	0	0	5	5	5	5	5	5	5	5	5	5	5	5	5	5	5	5	5	5	5	5	5	5	5	5
participant109	1	71	0	1	1	1	1	10	0	10	0	0	5	5	5	5	5	5	5	5	5	5	5	5	5	5	5	5	5	5	5	5	5	5	5	5
participant110	1	83	2	1	1	1	1	20	1	20	0	0	5	5	5	5	5	5	5	5	5	5	5	5	5	5	5	5	5	5	5	5	5	5	5	5
participant111	0	62	0	1	0	2	0	0.08	0	0.08	0	1	4	4	1	5	2	5	2	2	1	1	1	3	3	5	5	5	5	5	1	5	5	5	5	5
participant112	0	76	0	1	0	1	1	40	0	40	1	0	5	5	5	5	5	5	5	5	5	5	5	5	5	5	5	5	5	5	5	5	5	5	5	5
participant113	0	48	3	2	0	3	1	4	1	4	0	0	5	5	5	5	5	5	5	5	5	5	5	5	5	5	5	5	5	5	5	5	5	5	5	5
participant114	0	65	0	1	0	3	1	1	1	1	0	0	5	5	5	5	5	5	5	5	5	5	5	5	5	5	5	5	5	5	5	5	5	5	5	5
participant115	0	46	3	1	1	2	0	5	0	5	0	1	3	3	3	3	5	5	5	4	2	2	3	5	5	5	4	5	5	5	5	5	5	5	4	5
participant116	0	61	0	1	0	3	0	0.5	2	0.5	0	1	4	3	2	4	5	5	3	5	2	1	4	4	4	4	5	5	5	5	4	4	5	5	4	5
participant117	0	64	2	1	1	2	1	5	1	5	0	0	5	5	5	5	5	5	5	5	5	5	5	5	5	5	5	5	5	5	5	5	5	5	5	5
participant118	1	76	2	1	1	1	1	10	0	10	0	0	5	5	5	5	5	5	5	5	5	5	5	5	5	5	5	5	5	5	5	5	5	5	5	5
participant119	0	81	0	1	0	2	1	20	0	20	0	1	4	4	4	4	5	5	4	5	4	4	5	5	5	5	4	5	5	5	5	5	5	5	4	5
participant120	1	79	0	2	0	2	1	15	0	15	0	1	5	5	5	5	5	5	5	5	3	2	4	5	5	5	5	5	5	5	5	5	5	5	5	5
participant121	1	61	0	2	0	3	1	2	0	2	0	1	5	5	4	5	5	5	4	5	4	4	4	4	4	5	5	5	5	5	5	5	5	5	5	5
participant122	0	52	2	2	1	2	0	5	0	5	0	0	5	5	5	5	5	5	5	5	5	5	5	5	5	5	5	5	5	5	5	5	5	5	5	5
participant123	1	55	3	1	0	3	1	3	2	3	0	1	5	4	2	5	5	5	3	5	3	2	4	5	5	5	5	5	5	5	5	5	5	5	5	5
participant124	0	65	0	1	0	2	1	17	2	17	0	0	5	5	5	5	5	5	5	5	5	5	5	5	5	5	5	5	5	5	5	5	5	5	5	5
participant125	1	74	0	2	0	2	1	20	0	20	0	1	4	3	3	5	5	5	4	5	3	3	4	4	4	5	5	5	5	5	5	5	5	5	5	5
participant126	0	64	0	1	0	3	0	10	1	10	0	1	3	3	4	4	5	5	4	5	4	4	4	5	5	5	5	5	5	5	4	5	5	5	4	5
participant127	0	68	0	1	0	3	1	20	0	20	0	0	5	5	5	5	5	5	5	5	5	5	5	5	5	5	5	5	5	5	5	5	5	5	5	5
participant128	0	71	2	1	1	2	1	20	2	20	0	0	5	5	5	5	5	5	5	5	5	5	5	5	5	5	5	5	5	5	5	5	5	5	5	5
participant129	1	49	3	1	0	2	1	2	2	2	0	0	5	5	5	5	5	5	5	5	5	5	5	5	5	5	5	5	5	5	5	5	5	5	5	5
participant130	0	59	0	1	0	2	1	5	1	5	0	0	5	5	5	5	5	5	5	5	5	5	5	5	5	5	5	5	5	5	5	5	5	5	5	5
participant131	0	60	0	2	0	3	1	20	0	20	0	1	5	4	4	5	5	5	4	5	3	3	4	4	4	4	4	5	5	5	5	5	5	5	5	5
participant132	0	63	2	1	1	2	0	13	0	13	1	1	4	3	2	5	5	5	4	4	2	2	3	3	3	3	4	5	5	5	4	5	5	5	5	5
participant133	0	73	0	0	0	3	1	2	1	2	0	1	5	5	2	5	5	5	5	5	3	3	3	4	4	4	5	5	5	5	5	5	5	5	5	5
participant134	1	59	1	1	0	0	1	10	2	10	0	0	5	5	5	5	5	5	5	5	5	5	5	5	5	5	5	5	5	5	5	5	5	5	5	5
participant135	0	60	0	1	0	3	0	5	0	5	0	0	5	5	5	5	5	5	5	5	5	5	5	5	5	5	5	5	5	5	5	5	5	5	5	5
participant136	1	57	0	1	0	2	1	15	0	15	0	0	5	5	5	5	5	5	5	5	5	5	5	5	5	5	5	5	5	5	5	5	5	5	5	5
participant137	1	71	1	1	1	1	1	1	0	1	0	0	5	5	5	5	5	5	5	5	5	5	5	5	5	5	5	5	5	5	5	5	5	5	5	5
participant138	0	60	2	1	1	2	1	3	2	3	0	0	5	5	5	5	5	5	5	5	5	5	5	5	5	5	5	5	5	5	5	5	5	5	5	5
participant139	0	62	0	1	0	1	1	5	1	5	0	0	5	5	5	5	5	5	5	5	5	5	5	5	5	5	5	5	5	5	5	5	5	5	5	5
participant140	0	69	0	1	0	2	1	10	2	10	0	0	5	5	5	5	5	5	5	5	5	5	5	5	5	5	5	5	5	5	5	5	5	5	5	5
participant141	0	54	2	2	1	2	1	10	2	10	0	0	5	5	5	5	5	5	5	5	5	5	5	5	5	5	5	5	5	5	5	5	5	5	5	5
participant142	1	53	2	1	1	1	1	10	0	10	0	1	5	3	2	5	5	5	4	5	2	2	4	3	3	4	5	5	5	5	4	5	5	5	5	5
participant143	1	58	2	1	1	2	1	2	2	2	0	1	5	5	3	5	5	5	3	5	3	3	4	5	5	5	5	5	5	5	4	5	5	4	4	5
participant144	1	55	1	2	1	2	1	20	0	20	0	1	3	3	2	4	5	5	4	5	2	2	4	5	5	5	5	5	5	5	5	5	5	5	5	5
participant145	0	63	1	1	1	1	1	10	1	10	0	0	5	5	5	5	5	5	5	5	5	5	5	5	5	5	5	5	5	5	5	5	5	5	5	5
participant146	1	58	2	1	1	2	1	20	2	20	0	0	5	5	5	5	5	5	5	5	5	5	5	5	5	5	5	5	5	5	5	5	5	5	5	5
participant147	1	58	3	1	1	2	1	10	0	10	0	1	5	5	4	5	5	5	5	5	4	4	5	4	4	4	5	5	5	5	5	5	5	5	4	5
participant148	0	58	3	1	0	2	1	16	1	16	0	0	5	5	5	5	5	5	5	5	5	5	5	5	5	5	5	5	5	5	5	5	5	5	5	5
participant149	1	63	0	1	0	3	1	0.08	0	0.08	0	1	2	2	4	4	5	5	5	5	4	4	5	5	5	5	5	5	5	5	5	5	5	5	4	5
participant150	1	82	0	2	0	2	1	10	1	10	0	0	5	5	5	5	5	5	5	5	5	5	5	5	5	5	5	5	5	5	5	5	5	5	5	5
participant151	0	60	2	2	0	2	1	4	0	4	0	1	5	4	4	5	5	5	4	5	3	3	4	5	5	5	4	5	5	5	4	5	5	4	4	5
participant152	1	74	0	2	0	1	1	21	0	21	0	0	5	5	5	5	5	5	5	5	5	5	5	5	5	5	5	5	5	5	5	5	5	5	5	5
participant153	1	60	0	1	0	2	1	10	1	10	0	1	4	4	4	5	5	5	4	5	4	4	5	4	4	5	5	5	5	5	5	5	5	5	5	5
participant154	1	61	2	1	1	2	1	12	2	12	0	0	5	5	5	5	5	5	5	5	5	5	5	5	5	5	5	5	5	5	5	5	5	5	5	5
participant155	1	66	2	1	1	2	1	6	0	6	0	0	5	5	5	5	5	5	5	5	5	5	5	5	5	5	5	5	5	5	5	5	5	5	5	5
participant156	0	58	2	1	1	2	1	5	2	5	0	1	4	4	2	5	5	5	5	5	2	2	2	3	4	3	5	5	5	5	4	4	5	3	3	4
participant157	1	60	0	1	0	2	1	20	0	20	0	1	5	5	2	5	3	5	3	5	3	3	3	4	5	4	4	5	5	5	5	5	5	5	4	5
participant158	1	75	0	1	0	3	1	30	0	30	0	0	5	5	5	5	5	5	5	5	5	5	5	5	5	5	5	5	5	5	5	5	5	5	5	5
participant159	0	60	0	1	0	3	0	4	2	4	0	1	5	4	1	5	5	5	3	4	1	1	3	5	5	5	5	5	5	5	5	5	5	5	5	5
participant160	1	59	2	2	1	2	1	10	0	10	1	1	5	5	5	5	5	5	5	5	2	2	4	5	5	5	5	5	5	5	5	5	5	5	2	5
participant161	0	79	0	1	0	2	1	20	0	20	0	1	5	5	4	5	5	5	5	5	4	4	5	4	4	5	5	5	5	5	5	5	5	5	4	5
participant162	1	84	0	1	0	2	1	20	0	20	0	1	5	5	4	5	5	5	5	5	5	5	5	5	5	5	5	5	5	5	5	5	5	5	5	5
participant163	1	63	3	1	1	1	1	20	0	20	0	1	5	5	5	5	5	3	4	4	2	2	4	5	5	5	5	5	5	5	4	4	5	5	5	5
participant164	0	48	3	1	0	2	1	2	0	2	0	0	5	5	5	5	5	5	5	5	5	5	5	5	5	5	5	5	5	5	5	5	5	5	5	5
participant165	0	70	0	1	0	1	1	10	1	10	0	0	5	5	5	5	5	5	5	5	5	5	5	5	5	5	5	5	5	5	5	5	5	5	5	5
participant166	1	60	3	1	1	2	0	10	1	10	0	1	5	5	2	5	5	5	4	5	2	2	3	5	5	5	4	5	5	5	5	5	5	2	2	5
participant167	1	66	0	1	0	1	1	30	0	30	0	1	5	5	4	5	5	5	4	5	4	4	4	5	5	5	5	5	5	5	5	5	5	5	5	5
participant168	0	74	2	1	1	3	1	3	0	3	0	0	5	5	5	5	5	5	5	5	5	5	5	5	5	5	5	5	5	5	5	5	5	5	5	5
participant169	0	73	1	1	0	1	1	3	1	3	0	1	2	2	3	4	5	5	4	5	2	1	3	4	4	4	5	5	5	5	5	5	5	5	4	5
participant170	1	75	0	1	1	2	1	10	0	10	0	1	3	3	3	4	5	5	4	4	3	3	4	4	5	4	5	5	5	5	4	5	5	5	5	5
participant171	0	66	0	1	0	3	0	40	0	40	0	1	4	4	4	5	5	5	5	5	4	4	4	5	5	5	5	5	5	5	5	5	5	5	4	5
participant172	0	76	0	1	1	1	1	4	0	4	0	0	5	5	5	5	5	5	5	5	5	5	5	5	5	5	5	5	5	5	5	5	5	5	5	5
participant173	1	66	0	1	0	3	1	10	0	10	1	1	3	3	3	4	5	5	3	5	2	2	4	5	5	5	5	5	5	5	5	5	5	4	4	5
participant174	0	73	0	1	0	2	1	10	0	10	0	0	5	5	5	5	5	5	5	5	5	5	5	5	5	5	5	5	5	5	5	5	5	5	5	5
participant175	0	37	3	2	1	3	1	16	0	16	0	1	3	3	2	4	5	5	5	5	2	2	3	5	5	5	5	5	5	5	4	5	5	5	4	5
participant176	0	50	2	2	1	3	1	5	1	5	0	0	5	5	5	5	5	5	5	5	5	5	5	5	5	5	5	5	5	5	5	5	5	5	5	5
participant177	1	61	2	2	1	2	1	14	1	14	0	0	5	5	5	5	5	5	5	5	5	5	5	5	5	5	5	5	5	5	5	5	5	5	5	5
participant178	0	69	3	2	0	3	1	2	1	2	0	0	5	5	5	5	5	5	5	5	5	5	5	5	5	5	5	5	5	5	5	5	5	5	5	5
participant179	1	87	0	2	0	2	1	10	0	10	0	0	5	5	5	5	5	5	5	5	5	5	5	5	5	5	5	5	5	5	5	5	5	5	5	5
participant180	1	65	1	1	0	0	1	10	0	10	0	0	5	5	5	5	5	5	5	5	5	5	5	5	5	5	5	5	5	5	5	5	5	5	5	5
participant181	1	73	0	1	1	2	1	21	1	21	0	1	5	5	3	5	5	5	4	5	3	3	4	5	5	5	4	5	5	5	5	5	5	5	5	5
participant182	1	70	0	1	0	2	1	10	1	10	0	1	4	4	4	5	5	5	5	5	4	4	5	5	5	5	5	5	5	5	5	5	5	5	4	5
participant183	1	54	3	2	0	2	1	2	0	2	0	1	4	5	3	5	5	5	5	5	3	3	4	4	4	4	5	5	5	5	5	5	5	5	2	5
participant184	0	66	2	1	1	1	0	2	1	2	0	1	5	5	3	5	5	5	5	5	4	4	5	5	5	5	5	5	5	5	5	5	5	4	4	5
participant185	0	61	0	1	0	3	1	10	1	10	0	0	5	5	5	5	5	5	5	5	5	5	5	5	5	5	5	5	5	5	5	5	5	5	5	5
participant186	1	66	2	2	1	1	1	10	2	10	0	0	5	5	5	5	5	5	5	5	5	5	5	5	5	5	5	5	5	5	5	5	5	5	5	5
participant187	1	58	2	1	1	3	1	10	0	10	0	0	5	5	5	5	5	5	5	5	5	5	5	5	5	5	5	5	5	5	5	5	5	5	5	5
participant188	1	48	3	1	0	3	1	8	0	8	0	0	5	5	5	5	5	5	5	5	5	5	5	5	5	5	5	5	5	5	5	5	5	5	5	5
participant189	0	71	2	1	1	1	1	3	2	3	0	0	5	5	5	5	5	5	5	5	5	5	5	5	5	5	5	5	5	5	5	5	5	5	5	5
participant190	0	68	0	2	0	2	1	20	0	20	1	1	2	2	3	4	5	5	5	5	2	2	4	5	5	5	5	5	5	5	4	5	5	5	5	5
participant191	1	66	0	1	0	3	1	10	1	10	0	1	5	5	4	5	5	5	5	5	5	5	5	5	5	5	5	5	5	5	5	5	5	5	5	5
participant192	0	76	0	1	0	2	1	1	0	1	0	1	3	3	2	4	5	5	4	5	2	2	4	4	4	5	5	5	5	5	5	5	5	5	5	5
participant193	0	63	0	1	1	1	1	0.25	1	0.25	0	0	5	5	5	5	5	5	5	5	5	5	5	5	5	5	5	5	5	5	5	5	5	5	5	5
participant194	0	39	3	1	0	2	1	0.5	0	0.5	0	1	3	3	2	4	5	5	5	5	1	1	3	5	5	5	5	5	5	5	5	5	5	5	5	5
participant195	1	61	0	1	0	2	1	3	1	3	0	1	5	5	3	5	5	5	5	5	2	2	3	5	5	5	5	5	5	5	5	5	5	5	5	5
participant196	0	66	0	1	0	3	1	8	1	8	0	0	5	5	5	5	5	5	5	5	5	5	5	5	5	5	5	5	5	5	5	5	5	5	5	5
participant197	1	50	0	1	0	3	1	4	1	4	0	1	5	5	2	5	5	5	5	5	2	2	4	5	5	5	5	5	5	5	5	5	5	5	5	5
participant198	0	79	0	1	1	1	1	5	0	5	0	1	5	4	4	5	5	5	5	5	4	4	5	5	5	5	4	5	5	5	5	5	5	5	5	5
participant199	1	62	2	1	1	1	1	15	0	15	0	1	4	3	3	5	5	5	5	5	3	3	5	5	5	5	5	5	5	5	5	5	5	4	4	5
participant200	1	77	2	1	1	0	1	10	1	10	0	1	5	5	3	5	5	5	4	5	3	3	3	4	4	4	5	5	5	5	5	5	5	4	3	5
participant201	0	71	0	1	0	3	1	50	0	50	1	0	5	5	5	5	5	5	5	5	5	5	5	5	5	5	5	5	5	5	5	5	5	5	5	5
participant202	0	57	2	1	0	2	1	0.5	0	0.5	0	1	2	2	2	5	5	5	5	4	1	1	3	5	5	5	5	5	5	5	5	5	5	5	5	5
participant203	0	44	3	2	1	3	1	0.42	1	0.42	0	1	4	2	2	4	5	5	5	5	1	1	4	5	5	5	5	5	5	5	5	5	5	5	5	5
participant204	0	59	3	2	1	2	1	5	0	5	0	0	5	5	5	5	5	5	5	5	5	5	5	5	5	5	5	5	5	5	5	5	5	5	5	5
participant205	0	53	3	2	0	2	1	1	0	1	0	0	5	5	5	5	5	5	5	5	5	5	5	5	5	5	5	5	5	5	5	5	5	5	5	5
participant206	0	50	1	2	1	3	1	5	1	5	0	0	5	5	5	5	5	5	5	5	5	5	5	5	5	5	5	5	5	5	5	5	5	5	5	5
participant207	1	48	3	2	1	3	1	7	1	7	0	0	5	5	5	5	5	5	5	5	5	5	5	5	5	5	5	5	5	5	5	5	5	5	5	5
participant208	1	45	1	2	1	2	1	7	1	7	0	1	5	5	4	5	5	5	5	5	4	4	5	5	5	5	5	5	5	5	5	5	5	5	5	5
participant209	1	61	0	2	0	3	1	2	0	2	0	1	3	3	2	4	5	5	5	5	2	2	3	5	5	5	5	5	5	5	4	5	5	5	5	5
participant210	0	61	0	1	0	3	1	15	0	15	0	1	4	4	2	4	3	5	5	5	2	2	3	5	5	5	5	5	5	5	5	5	5	4	2	5
participant211	1	73	0	1	0	2	1	13	0	13	0	1	5	5	1	5	5	5	1	3	1	1	1	2	2	2	5	5	5	5	5	5	5	2	2	5
participant212	0	69	2	1	1	1	1	2	0	2	0	0	5	5	5	5	5	5	5	5	5	5	5	5	5	5	5	5	5	5	5	5	5	5	5	5
participant213	1	66	0	1	0	2	1	10	0	10	0	1	5	5	3	5	3	5	5	5	3	2	3	5	5	5	5	5	5	5	5	5	5	4	3	5
participant214	1	67	0	1	0	3	1	10	0	10	0	0	5	5	5	5	5	5	5	5	5	5	5	5	5	5	5	5	5	5	5	5	5	5	5	5
participant215	1	71	2	1	1	2	1	2	0	2	0	0	5	5	5	5	5	5	5	5	5	5	5	5	5	5	5	5	5	5	5	5	5	5	5	5
participant216	1	65	0	1	0	3	1	17	0	17	1	1	5	5	3	5	5	5	5	5	2	2	3	5	5	5	5	5	5	5	5	5	5	2	2	5
participant217	1	61	2	1	1	1	1	6	1	6	0	0	5	5	5	5	5	5	5	5	5	5	5	5	5	5	5	5	5	5	5	5	5	5	5	5
participant218	1	56	0	1	0	3	1	7	0	7	1	1	5	5	2	5	2	5	2	5	2	2	3	5	5	5	5	5	5	5	5	5	5	3	4	5
participant219	1	68	0	1	0	3	1	20	0	20	0	0	5	5	5	5	5	5	5	5	5	5	5	5	5	5	5	5	5	5	5	5	5	5	5	5
participant220	0	85	0	1	0	2	1	30	0	30	0	0	5	5	5	5	5	5	5	5	5	5	5	5	5	5	5	5	5	5	5	5	5	5	5	5
participant221	1	84	0	1	0	2	1	30	0	30	1	0	5	5	5	5	5	5	5	5	5	5	5	5	5	5	5	5	5	5	5	5	5	5	5	5
participant222	0	46	3	2	0	3	1	4	1	4	0	0	5	5	5	5	5	5	5	5	5	5	5	5	5	5	5	5	5	5	5	5	5	5	5	5
participant223	1	80	2	2	1	1	1	10	1	10	0	1	5	5	2	3	5	5	5	5	2	2	3	5	5	5	5	5	5	5	5	5	5	3	2	5
participant224	1	52	2	2	1	2	1	3	2	3	0	0	5	5	5	5	5	5	5	5	5	5	5	5	5	5	5	5	5	5	5	5	5	5	5	5
participant225	1	69	0	2	0	1	1	0.5	1	0.5	0	0	5	5	5	5	5	5	5	5	5	5	5	5	5	5	5	5	5	5	5	5	5	5	5	5
participant226	0	86	0	2	0	2	1	10	0	10	0	1	4	4	2	4	5	5	5	5	2	2	4	4	4	4	4	5	5	5	5	5	5	4	4	5
participant227	1	52	0	2	0	3	1	5	0	5	0	1	4	4	2	4	5	5	5	5	2	2	3	5	5	5	4	5	5	5	5	5	5	4	4	5
participant228	0	68	0	1	0	3	0	5	1	5	1	1	5	5	2	5	2	5	5	5	2	3	4	5	5	5	5	5	5	5	5	5	5	5	5	5
participant229	0	84	0	2	0	2	1	0.16	1	0.16	0	1	5	5	2	5	4	5	4	5	2	2	3	5	5	5	4	5	5	5	4	4	4	5	3	5
participant230	0	74	0	1	0	2	1	17	0	17	0	1	4	4	3	4	5	5	5	5	4	4	5	5	5	5	4	5	5	5	5	5	5	4	4	5
participant231	1	82	0	1	0	2	1	30	1	30	0	0	5	5	5	5	5	5	5	5	5	5	5	5	5	5	5	5	5	5	5	5	5	5	5	5
participant232	1	74	0	1	0	2	1	15	0	15	0	0	5	5	5	5	5	5	5	5	5	5	5	5	5	5	5	5	5	5	5	5	5	5	5	5
participant233	1	77	0	1	0	2	1	10	0	10	0	1	3	3	2	4	5	4	4	5	3	3	4	4	4	4	5	5	5	5	5	5	5	5	5	5
participant234	1	66	0	2	0	2	1	8	0	8	0	1	4	4	2	3	5	5	5	5	2	2	3	5	5	5	3	5	5	5	5	5	5	5	5	5
participant235	1	71	2	2	1	1	1	5	1	5	1	1	5	5	3	5	5	5	4	5	2	2	3	4	4	4	5	5	5	5	5	5	5	5	5	5
participant236	1	83	0	2	0	2	1	20	1	20	1	1	4	4	4	4	5	5	4	5	4	4	4	4	4	4	4	5	5	5	4	5	5	5	5	5
participant237	0	55	2	1	0	1	1	3	2	3	0	1	4	4	1	3	5	5	5	5	2	2	3	4	5	4	5	5	5	5	4	4	5	4	4	5
participant238	1	69	0	1	0	3	1	2	2	2	0	0	5	5	5	5	5	5	5	5	5	5	5	5	5	5	5	5	5	5	5	5	5	5	5	5
participant239	1	69	2	1	1	1	1	0.08	2	0.08	0	1	4	4	2	4	4	5	4	5	2	1	3	4	4	4	5	5	5	5	4	5	5	3	3	5
participant240	0	49	2	1	1	2	1	0.5	2	0.5	0	1	3	3	1	3	4	5	3	4	1	1	3	4	4	4	5	5	5	5	4	4	5	5	5	5
participant241	1	48	3	1	0	3	1	1	2	1	0	1	5	5	2	5	5	5	5	5	3	3	4	5	5	5	5	5	5	5	5	5	5	5	5	5
participant242	1	49	0	1	0	2	1	2	2	2	0	1	4	4	4	4	4	5	4	4	3	3	4	4	4	4	5	5	5	5	5	5	5	5	5	5
participant243	0	50	1	1	0	3	1	3	0	3	2	1	3	3	2	4	5	4	4	5	3	3	4	4	4	4	4	5	5	5	5	5	5	4	4	5
participant244	0	58	2	2	1	2	1	1	1	1	0	1	5	5	2	5	5	4	2	5	1	1	3	4	4	3	4	5	5	5	5	5	5	5	5	5
participant245	0	69	2	1	1	1	0	10	2	10	0	1	5	5	3	5	5	5	5	5	4	4	5	3	3	3	5	5	5	5	5	5	5	5	5	5
participant246	0	55	0	1	0	3	1	10	2	10	0	0	5	5	5	5	5	5	5	5	5	5	5	5	5	5	5	5	5	5	5	5	5	5	5	5
participant247	0	68	2	1	1	2	1	10	0	10	0	0	5	5	5	5	5	5	5	5	5	5	5	5	5	5	5	5	5	5	5	5	5	5	5	5
participant248	0	59	0	1	0	2	1	10	0	10	1	0	5	5	5	5	5	5	5	5	5	5	5	5	5	5	5	5	5	5	5	5	5	5	5	5
participant249	1	58	2	1	0	2	1	10	0	10	0	1	3	3	2	4	4	5	5	5	2	2	5	5	5	5	5	5	5	5	5	5	5	5	5	5
participant250	0	68	1	1	0	1	0	5	2	5	0	1	2	2	1	4	3	4	4	4	1	1	2	5	5	5	1	5	5	5	1	4	5	5	5	5
participant251	1	71	2	1	1	1	1	10	1	10	1	1	4	4	4	4	4	5	5	5	4	4	4	4	4	4	5	5	5	5	5	5	5	5	5	5
participant252	0	68	0	1	0	2	1	10	1	10	1	1	3	3	3	3	4	5	4	5	3	3	3	4	4	4	5	5	5	5	4	5	4	5	5	5
participant253	0	79	0	1	0	2	1	20	0	20	0	0	5	5	5	5	5	5	5	5	5	5	5	5	5	5	5	5	5	5	5	5	5	5	5	5
participant254	1	62	0	1	0	3	1	15	1	15	0	1	4	4	4	4	5	5	4	5	4	4	4	4	4	4	5	5	5	5	5	5	5	5	5	5
participant255	0	64	0	1	0	3	1	7	1	7	0	0	5	5	5	5	5	5	5	5	5	5	5	5	5	5	5	5	5	5	5	5	5	5	5	5
participant256	1	63	0	1	0	2	1	7	1	7	0	1	4	4	3	4	5	5	4	5	3	3	4	4	4	4	4	5	5	5	5	5	5	5	5	5
participant257	0	68	0	1	0	1	1	4	2	4	0	1	4	4	2	4	5	5	5	5	2	2	4	5	5	5	5	5	5	5	5	5	5	5	5	5
participant258	1	64	2	1	1	1	1	4	2	4	0	1	4	4	2	4	5	5	5	5	2	2	4	5	5	5	5	5	5	5	5	4	5	5	4	5
participant259	0	54	2	1	1	2	0	8	1	8	0	1	2	2	2	3	4	5	3	5	2	2	3	4	4	4	5	5	5	5	4	4	5	5	5	5
participant260	1	59	2	1	1	1	1	20	2	20	0	1	5	5	2	5	4	5	4	5	2	2	4	4	4	4	5	5	5	5	4	4	5	4	4	5
participant261	1	69	0	1	0	3	1	7	0	7	0	1	4	4	3	4	5	5	4	5	3	3	4	5	5	5	5	5	5	5	5	5	5	5	5	5
participant262	1	55	0	1	0	2	1	10	0	10	0	1	3	3	3	4	5	5	4	5	3	3	5	5	5	5	5	5	5	5	5	5	5	4	4	5
participant263	1	58	2	1	0	2	1	1	2	1	0	1	4	4	4	4	5	5	5	5	4	4	4	5	5	5	5	5	5	5	4	5	5	5	5	5
participant264	0	48	3	1	0	3	1	2	1	2	0	0	5	5	5	5	5	5	5	5	5	5	5	5	5	5	5	5	5	5	5	5	5	5	5	5
participant265	1	70	2	1	1	2	1	2	1	2	0	1	2	2	1	3	4	4	3	1	1	1	1	3	3	3	4	5	5	5	3	3	3	5	5	5
participant266	1	56	0	1	0	2	1	10	2	10	0	1	5	5	3	5	5	5	5	5	3	3	5	4	4	5	5	5	5	5	5	5	5	4	4	5
participant267	1	55	2	2	1	1	1	10	1	10	0	1	4	4	2	4	4	5	3	4	2	2	3	5	5	5	4	5	5	5	4	4	5	5	5	5
participant268	1	51	2	2	1	1	1	0.08	0	0.08	0	1	2	2	1	2	3	4	2	4	1	1	1	4	3	4	5	5	5	5	3	3	3	5	5	5
participant269	0	45	3	2	0	3	1	2	1	2	0	0	5	5	5	5	5	5	5	5	5	5	5	5	5	5	5	5	5	5	5	5	5	5	5	5
participant270	1	59	2	1	1	1	1	8	1	8	0	1	4	4	2	4	4	5	4	5	3	3	3	5	5	5	5	5	5	5	4	4	5	3	3	5
participant271	1	54	2	1	1	2	1	2	1	2	1	1	3	3	1	3	4	5	3	5	1	1	3	4	4	3	5	5	5	5	5	5	5	5	5	5
participant272	1	56	3	1	0	3	1	22	2	22	0	0	5	5	5	5	5	5	5	5	5	5	5	5	5	5	5	5	5	5	5	5	5	5	5	5
participant273	0	55	1	2	0	1	1	3	1	3	0	1	3	3	1	3	4	5	3	5	1	1	1	3	3	3	3	5	5	5	5	5	5	3	3	5
participant274	0	72	2	1	1	2	1	20	1	20	1	0	5	5	5	5	5	5	5	5	5	5	5	5	5	5	5	5	5	5	5	5	5	5	5	5
participant275	1	56	2	1	1	1	1	3	0	3	0	1	4	3	2	4	4	5	3	5	2	2	3	4	4	4	4	5	5	5	5	5	5	4	4	5
participant276	0	61	2	1	1	2	1	7	2	7	0	0	5	5	5	5	5	5	5	5	5	5	5	5	5	5	5	5	5	5	5	5	5	5	5	5
participant277	0	66	0	1	0	2	0	10	1	10	1	0	5	5	5	5	5	5	5	5	5	5	5	5	5	5	5	5	5	5	5	5	5	5	5	5
participant278	1	69	0	1	0	3	1	10	2	10	0	0	5	5	5	5	5	5	5	5	5	5	5	5	5	5	5	5	5	5	5	5	5	5	5	5
participant279	0	79	0	1	0	3	1	20	0	20	0	1	4	4	3	5	5	5	5	5	4	4	4	4	4	4	4	5	5	5	5	5	5	4	4	5
participant280	1	71	0	1	0	3	1	50	0	50	1	0	5	5	5	5	5	5	5	5	5	5	5	5	5	5	5	5	5	5	5	5	5	5	5	5
participant281	0	68	2	1	1	2	1	10	0	10	0	1	4	4	3	4	5	5	4	5	3	3	4	4	4	4	5	5	5	5	5	5	5	4	4	5
participant282	1	66	2	1	1	1	1	6	0	6	0	1	5	5	4	5	5	5	4	5	4	4	4	4	4	4	5	5	5	5	5	5	5	5	5	5
participant283	1	72	1	1	0	2	1	10	0	10	0	1	4	4	3	4	5	5	4	5	4	4	4	4	4	4	4	5	5	5	5	5	5	5	4	5
participant284	0	72	2	1	1	1	0	10	0	10	0	1	3	3	2	3	4	5	3	5	2	2	2	4	4	4	3	5	5	5	4	5	5	5	5	5
participant285	0	63	0	0	0	2	1	0.33	0	0.33	0	1	5	5	4	5	5	5	4	5	4	4	5	5	5	5	4	5	5	5	4	5	5	4	4	5
participant286	0	68	0	0	0	2	1	0.08	0	0.08	1	0	5	5	5	5	5	5	5	5	5	5	5	5	5	5	5	5	5	5	5	5	5	5	5	5
participant287	1	65	0	1	1	2	1	0.5	0	0.5	1	1	4	4	4	4	5	5	4	5	4	4	5	4	4	4	5	5	5	5	5	5	5	5	5	5
participant288	0	59	2	1	1	1	1	10	0	10	0	1	5	5	2	5	5	5	3	5	2	2	4	5	5	5	4	5	5	5	3	5	5	4	4	5
participant289	0	87	0	1	0	2	1	10	0	10	0	1	4	4	3	4	5	5	5	5	3	3	4	5	5	5	5	5	5	5	5	5	5	5	5	5
participant290	0	63	0	1	0	2	0	10	1	10	0	0	5	5	5	5	5	5	5	5	5	5	5	5	5	5	5	5	5	5	5	5	5	5	5	5
participant291	1	82	2	1	0	1	1	12	0	12	1	1	4	4	2	4	4	5	3	5	1	1	3	4	4	4	4	5	5	5	5	5	5	2	2	5
participant292	0	79	2	1	1	1	1	1	1	1	0	1	3	3	1	3	4	5	4	5	1	1	3	3	3	5	5	5	5	5	5	5	5	3	3	5
participant293	1	74	2	2	1	1	1	16	0	16	0	1	5	5	2	5	4	5	3	5	2	2	5	4	4	5	4	5	5	5	4	5	5	5	5	5
participant294	1	81	0	1	0	2	1	17	0	17	0	0	5	5	5	5	5	5	5	5	5	5	5	5	5	5	5	5	5	5	5	5	5	5	5	5
participant295	1	77	1	1	0	1	0	7	0	7	1	1	4	4	2	4	5	5	5	5	3	3	5	5	5	5	5	5	5	5	5	5	5	5	5	5
participant296	0	80	0	1	0	2	0	1	0	1	0	1	5	5	2	5	5	5	5	5	2	2	3	3	3	3	3	5	5	5	5	5	5	5	5	5
participant297	1	60	0	1	0	2	1	17	0	17	0	1	5	5	4	5	4	5	4	5	4	4	5	4	4	4	5	5	5	5	5	5	5	5	5	5
participant298	1	65	2	1	0	1	1	5	0	5	0	1	5	5	1	5	5	5	3	5	1	1	3	4	4	4	5	5	5	5	5	5	5	2	2	5
participant299	0	71	0	1	0	2	0	10	0	10	0	1	5	5	4	5	5	5	4	5	4	4	4	4	4	4	5	5	5	5	5	5	5	3	4	5
participant300	0	57	0	1	0	2	0	10	0	10	2	0	5	5	5	5	5	5	5	5	5	5	5	5	5	5	5	5	5	5	5	5	5	5	5	5
participant301	1	68	0	1	0	2	1	30	0	30	1	1	4	4	3	4	5	5	5	5	3	3	4	5	5	5	5	5	5	5	5	5	5	5	5	5
participant302	0	68	1	1	0	2	0	8	1	8	1	0	5	5	5	5	5	5	5	5	5	5	5	5	5	5	5	5	5	5	5	5	5	5	5	5
participant303	1	86	2	1	1	1	1	10	0	10	1	1	3	3	2	3	4	5	5	5	2	2	4	3	3	3	4	5	5	5	5	5	5	3	2	5
participant304	0	62	0	1	0	2	0	1	2	1	0	1	4	4	1	4	5	5	4	5	1	1	4	4	4	5	5	5	5	5	5	5	5	5	5	5
participant305	1	75	1	1	0	1	1	10	2	10	1	1	5	5	3	5	5	5	5	5	4	4	5	5	5	5	5	5	5	5	5	5	5	4	3	5
participant306	1	64	1	1	0	1	1	7	0	7	1	0	5	5	5	5	5	5	5	5	5	5	5	5	5	5	5	5	5	5	5	5	5	5	5	5
participant307	0	66	0	1	0	3	0	30	1	30	0	0	5	5	5	5	5	5	5	5	5	5	5	5	5	5	5	5	5	5	5	5	5	5	5	5
participant308	0	60	0	1	0	2	1	15	1	15	0	1	5	5	3	5	5	5	5	5	3	3	5	5	5	5	5	5	5	5	5	5	5	5	3	5
participant309	0	42	3	1	0	3	0	10	0	10	0	1	5	5	4	5	5	5	5	5	4	4	5	5	5	5	5	5	5	5	5	5	5	5	3	5
participant310	0	66	0	1	0	3	1	20	0	20	1	1	5	5	4	5	5	5	5	5	4	4	5	5	5	5	5	5	5	5	5	5	5	4	4	5
participant311	0	64	0	1	0	1	1	14	0	14	0	1	3	3	5	5	5	5	5	5	4	4	4	5	5	5	5	5	5	5	5	5	5	4	2	5
participant312	1	67	0	1	0	2	1	8	1	8	0	0	5	5	5	5	5	5	5	5	5	5	5	5	5	5	5	5	5	5	5	5	5	5	5	5
participant313	0	59	2	1	1	1	1	10	0	10	0	1	4	4	3	4	5	5	5	5	3	3	5	5	5	5	5	5	5	5	5	5	5	5	4	5
participant314	0	64	0	1	0	2	1	30	1	30	1	0	5	5	5	5	5	5	5	5	5	5	5	5	5	5	5	5	5	5	5	5	5	5	5	5
participant315	0	74	0	1	0	2	0	10	2	10	0	0	5	5	5	5	5	5	5	5	5	5	5	5	5	5	5	5	5	5	5	5	5	5	5	5
participant316	1	64	2	1	1	0	1	7	0	7	0	1	4	4	3	4	5	5	4	5	1	1	4	4	4	4	5	5	5	5	5	5	5	5	4	5
participant317	1	73	0	1	0	3	1	8	0	8	0	1	4	4	3	4	5	5	5	5	4	4	5	5	5	5	5	5	5	5	4	5	5	4	2	5
participant318	0	78	0	1	0	1	1	5	0	5	0	1	3	3	2	4	5	5	4	5	2	2	5	5	5	5	5	5	5	5	5	5	5	4	4	5
participant319	1	80	2	1	1	1	1	30	0	30	1	1	5	5	3	5	5	5	5	5	3	3	5	5	5	5	5	5	5	5	5	5	5	5	5	5
participant320	0	68	2	2	1	1	1	1	0	1	0	1	5	5	3	5	5	5	5	5	3	3	5	5	5	5	5	5	5	5	5	5	5	5	4	5
participant321	1	71	0	1	0	1	1	20	0	20	0	0	5	5	5	5	5	5	5	5	5	5	5	5	5	5	5	5	5	5	5	5	5	5	5	5
participant322	0	65	2	1	1	2	0	30	1	30	0	0	5	5	5	5	5	5	5	5	5	5	5	5	5	5	5	5	5	5	5	5	5	5	5	5
participant323	1	69	0	1	0	1	1	11	1	11	0	1	5	5	4	5	5	5	5	5	4	4	5	4	4	4	5	5	5	5	5	5	5	5	5	5
participant324	0	50	0	1	0	3	1	20	0	10	0	1	3	3	2	3	4	5	3	5	2	2	3	4	4	4	5	5	5	5	5	5	5	5	5	5
participant325	1	61	0	1	0	3	1	15	0	15	0	1	5	5	3	5	5	5	5	5	3	3	5	5	5	5	5	5	5	5	5	5	5	5	5	5
participant326	0	65	0	1	0	3	1	10	0	10	0	0	5	5	5	5	5	5	5	5	5	5	5	5	5	5	5	5	5	5	5	5	5	5	5	5
participant327	0	61	0	1	0	3	1	6	0	6	0	1	3	3	2	3	4	5	2	5	2	2	4	5	5	5	5	5	5	5	5	5	5	4	4	5
participant328	0	60	0	1	0	2	1	10	0	10	1	1	4	4	2	4	5	5	3	5	3	3	5	4	4	4	5	5	5	5	5	5	5	5	4	5
participant329	0	45	0	1	0	3	1	2	2	2	0	1	5	5	1	5	5	3	5	4	2	2	4	5	5	5	5	5	5	5	5	5	5	5	5	5
participant330	0	68	0	1	0	3	1	10	2	10	0	1	5	5	4	5	5	5	5	5	4	4	5	4	4	4	5	5	5	5	5	5	5	5	5	5
participant331	0	51	1	2	1	1	1	3	0	3	0	1	2	2	1	2	3	5	3	5	2	2	4	3	3	3	4	5	5	5	5	5	5	2	2	5
participant332	0	68	2	1	0	1	1	10	0	10	2	1	3	3	3	3	4	5	5	5	2	2	3	4	4	4	5	5	5	5	5	5	5	5	5	5
participant333	0	69	0	1	0	2	1	40	0	40	1	0	5	5	5	5	5	5	5	5	5	5	5	5	5	5	5	5	5	5	5	5	5	5	5	5
participant334	1	83	0	1	0	2	1	6	0	6	0	1	5	5	4	5	5	5	4	5	4	4	4	5	5	5	4	5	5	5	5	5	5	5	4	5
participant335	1	54	0	1	0	3	1	12	0	12	1	0	5	5	5	5	5	5	5	5	5	5	5	5	5	5	5	5	5	5	5	5	5	5	5	5
participant336	0	66	2	1	1	1	1	9	2	9	0	1	4	4	2	4	5	5	4	5	2	2	4	5	5	5	3	5	5	5	5	5	5	4	4	5
participant337	1	72	2	1	0	1	1	9	1	9	0	1	5	5	2	5	5	5	5	5	2	2	3	4	4	4	5	5	5	5	5	5	5	3	2	5
participant338	0	81	2	1	1	1	1	15	0	15	0	1	5	5	3	5	5	5	5	5	2	2	3	5	5	5	5	5	5	5	5	5	5	5	5	5
participant339	0	74	2	1	1	1	1	6	1	6	1	1	2	2	1	3	4	5	3	5	1	1	2	3	3	3	4	5	5	5	5	5	5	3	3	5
participant340	0	56	0	1	0	3	1	7	1	7	1	1	3	3	1	3	4	5	3	5	1	1	3	5	5	5	3	5	5	5	5	5	5	5	5	5
participant341	0	54	2	1	1	2	0	2	1	2	1	1	5	5	2	5	4	5	3	5	2	2	3	5	5	5	5	5	5	5	5	5	5	5	5	5
participant342	0	78	0	1	0	3	1	18	0	18	0	0	5	5	5	5	5	5	5	5	5	5	5	5	5	5	5	5	5	5	5	5	5	5	5	5
participant343	0	74	0	1	0	2	1	10	0	10	1	0	5	5	5	5	5	5	5	5	5	5	5	5	5	5	5	5	5	5	5	5	5	5	5	5
participant344	0	36	3	1	0	3	0	2	0	2	0	1	3	3	1	4	5	5	3	5	1	1	2	3	4	3	5	5	5	5	5	5	5	5	5	5
participant345	1	57	2	0	1	3	1	4	1	4	0	0	5	5	5	5	5	5	5	5	5	5	5	5	5	5	5	5	5	5	5	5	5	5	5	5
participant346	1	60	0	2	0	2	1	10	0	10	1	0	5	5	5	5	5	5	5	5	5	5	5	5	5	5	5	5	5	5	5	5	5	5	5	5
participant347	1	51	2	1	1	2	1	1	0	1	0	1	4	4	1	4	5	5	5	5	1	1	3	5	5	5	5	5	5	5	5	5	5	5	5	5
participant348	0	66	2	1	1	1	1	10	0	10	0	0	5	5	5	5	5	5	5	5	5	5	5	5	5	5	5	5	5	5	5	5	5	5	5	5
participant349	1	75	2	1	1	1	1	10	1	20	1	0	5	5	5	5	5	5	5	5	5	5	5	5	5	5	5	5	5	5	5	5	5	5	5	5
participant350	0	71	0	1	0	2	1	30	2	30	0	0	5	5	5	5	5	5	5	5	5	5	5	5	5	5	5	5	5	5	5	5	5	5	5	5
participant351	1	71	0	1	0	3	1	2	0	2	0	1	4	4	4	4	5	5	5	5	4	4	5	5	5	5	5	5	5	5	5	5	5	5	5	5
participant352	1	80	0	1	0	3	1	10	1	10	0	0	5	5	5	5	5	5	5	5	5	5	5	5	5	5	5	5	5	5	5	5	5	5	5	5
participant353	1	83	0	1	0	2	1	50	0	50	1	0	5	5	5	5	5	5	5	5	5	5	5	5	5	5	5	5	5	5	5	5	5	5	5	5
participant354	1	79	0	1	0	2	1	10	1	10	0	0	5	5	5	5	5	5	5	5	5	5	5	5	5	5	5	5	5	5	5	5	5	5	5	5
participant355	0	67	0	1	0	3	1	20	2	20	0	0	5	5	5	5	5	5	5	5	5	5	5	5	5	5	5	5	5	5	5	5	5	5	5	5
participant356	1	58	2	1	1	2	1	10	2	10	0	0	5	5	5	5	5	5	5	5	5	5	5	5	5	5	5	5	5	5	5	5	5	5	5	5
participant357	0	54	2	1	1	3	0	2	1	2	1	1	5	5	3	5	5	5	4	5	3	3	5	5	5	5	4	5	5	5	5	5	5	5	5	5
participant358	0	79	0	1	0	1	1	10	2	10	0	1	5	5	2	5	5	5	5	5	1	1	3	5	5	5	3	5	5	5	5	5	5	5	5	5
participant359	1	72	0	0	0	2	1	20	0	20	1	0	5	5	5	5	5	5	5	5	5	5	5	5	5	5	5	5	5	5	5	5	5	5	5	5
participant360	0	89	0	2	0	2	1	10	0	10	1	1	4	4	2	4	4	5	5	5	3	3	5	5	5	5	5	5	5	5	5	5	5	5	5	5
participant361	0	61	0	1	0	2	1	0.08	1	0.08	0	1	5	5	2	5	5	5	4	5	2	2	2	3	3	3	5	5	5	5	5	5	5	5	4	5
participant362	1	55	0	2	0	2	1	0.08	0	0.08	0	1	5	5	2	5	5	5	5	5	3	3	5	5	5	5	5	5	5	5	5	5	5	5	4	5
participant363	0	45	0	1	0	3	1	2	1	2	1	1	3	3	2	3	5	5	4	5	4	4	5	5	5	5	5	5	5	5	5	5	5	5	5	5
participant364	1	62	0	1	0	2	1	10	0	10	0	1	5	5	2	5	5	5	5	5	2	2	4	5	5	5	5	5	5	5	5	5	5	5	5	5
participant365	1	52	0	1	0	3	1	5	2	5	1	0	5	5	5	5	5	5	5	5	5	5	5	5	5	5	5	5	5	5	5	5	5	5	5	5
participant366	1	61	0	1	0	2	1	19	0	19	1	0	5	5	5	5	5	5	5	5	5	5	5	5	5	5	5	5	5	5	5	5	5	5	5	5
participant367	1	83	0	1	0	2	1	10	1	10	1	1	5	5	2	5	5	5	5	5	1	1	4	5	5	5	5	5	5	5	5	5	5	4	4	5
participant368	1	77	0	1	0	1	1	52	0	52	0	1	5	5	4	5	5	5	5	5	4	4	5	5	5	5	5	5	5	5	5	5	5	5	5	5
participant369	0	66	0	1	0	3	0	1	1	1	0	0	5	5	5	5	5	5	5	5	5	5	5	5	5	5	5	5	5	5	5	5	5	5	5	5
participant370	0	79	0	1	0	2	0	1	0	1	0	1	3	3	1	3	5	5	3	5	1	1	4	4	4	4	5	5	5	5	5	5	5	5	5	5
participant371	0	83	0	1	0	2	1	13	0	13	0	1	4	4	3	4	5	5	3	5	3	3	4	4	4	4	5	5	5	5	5	5	5	5	5	5
participant372	1	68	2	1	1	2	1	17	1	17	1	1	3	3	3	3	5	5	5	5	4	4	5	5	5	5	5	5	5	5	5	5	5	5	5	5
participant373	0	69	3	1	0	2	1	10	0	10	0	1	5	5	3	5	5	5	5	5	3	3	3	5	5	5	5	5	5	5	5	5	5	5	5	5
participant374	0	61	0	1	0	2	0	3	0	3	0	1	4	4	2	4	4	5	5	5	3	3	5	4	4	4	5	5	5	5	5	5	5	5	5	5
participant375	1	69	0	1	0	1	1	5	1	5	0	1	5	5	4	5	5	5	5	5	4	4	5	5	4	4	5	5	5	5	5	5	5	5	5	5
participant376	0	66	0	1	0	2	1	24	1	24	0	1	4	4	4	4	5	5	5	5	4	4	5	5	5	5	5	5	5	5	5	5	5	5	5	5
participant377	1	55	2	1	0	1	1	1	2	1	0	1	3	3	3	4	5	5	4	5	3	3	3	3	4	4	5	5	5	5	5	5	5	4	5	5
participant378	0	64	0	1	0	2	1	10	0	10	1	1	5	5	4	5	5	5	5	5	4	4	5	5	5	5	5	5	5	5	5	5	5	5	5	5
participant379	0	70	0	1	0	3	1	20	1	20	0	1	5	5	4	5	4	5	4	5	4	4	5	4	4	4	5	5	5	5	5	5	5	4	4	5
participant380	1	87	0	1	0	2	1	40	0	40	0	1	3	3	2	4	5	5	5	5	2	2	2	3	3	3	5	5	5	5	5	5	5	5	5	5
participant381	1	70	0	1	0	2	1	30	1	30	0	0	5	5	5	5	5	5	5	5	5	5	5	5	5	5	5	5	5	5	5	5	5	5	5	5
participant382	0	66	0	1	0	2	1	10	2	10	0	0	5	5	5	5	5	5	5	5	5	5	5	5	5	5	5	5	5	5	5	5	5	5	5	5
participant383	0	69	0	1	0	3	1	30	1	30	1	1	5	5	2	5	5	3	5	5	3	3	4	4	5	5	5	5	5	5	5	5	5	5	5	5
participant384	1	68	0	1	0	2	1	3	0	3	2	1	5	5	4	5	5	5	4	5	4	4	5	5	5	5	5	5	5	5	5	5	5	5	5	5
participant385	1	88	0	1	0	2	1	30	1	30	0	1	4	4	2	4	5	5	5	5	3	3	4	5	5	5	5	5	5	5	5	5	5	5	5	5
participant386	0	59	3	1	0	2	1	1	0	1	0	1	4	4	3	4	5	5	5	5	3	3	4	5	5	5	5	5	5	5	5	5	5	4	3	5
participant387	1	86	0	1	0	2	1	8	0	8	0	0	5	5	5	5	5	5	5	5	5	5	5	5	5	5	5	5	5	5	5	5	5	5	5	5
participant388	0	70	0	1	0	1	1	10	1	10	0	1	5	5	3	5	5	5	5	5	4	4	5	5	5	5	5	5	5	5	5	5	5	5	5	5
participant389	1	60	0	1	0	2	1	0.5	1	0.5	0	1	3	3	1	3	4	4	1	3	1	1	1	2	2	2	3	5	5	5	3	3	5	5	5	5
participant390	1	77	0	1	0	2	1	0.75	0	0.75	0	1	4	4	3	4	3	5	3	4	3	3	4	3	3	3	5	5	5	5	5	5	5	5	5	5
participant391	0	62	2	1	1	1	1	5	1	5	0	1	5	5	3	5	5	5	5	5	3	3	5	5	5	5	5	5	5	5	5	5	5	4	4	5
participant392	0	61	2	1	1	2	1	3	1	3	0	1	4	3	2	4	5	5	4	5	3	3	5	4	4	4	5	5	5	5	5	5	5	5	4	5
participant393	1	77	0	1	0	2	1	0.08	0	0.08	0	1	3	3	1	3	4	5	4	4	1	1	4	3	3	3	5	5	5	5	5	5	5	5	5	5
participant394	0	52	3	1	0	3	1	10	0	10	1	0	5	5	5	5	5	5	5	5	5	5	5	5	5	5	5	5	5	5	5	5	5	5	5	5
participant395	1	81	0	1	0	1	1	0.08	0	0.08	0	1	4	4	2	4	5	5	3	5	2	2	4	3	3	3	4	5	5	5	5	5	5	5	5	5
participant396	0	37	3	1	0	2	1	2	0	2	0	1	4	4	2	5	5	5	5	5	3	3	4	5	5	5	5	5	5	5	3	3	5	5	5	5
participant397	0	77	3	1	0	2	1	20	0	20	0	0	5	5	5	5	5	5	5	5	5	5	5	5	5	5	5	5	5	5	5	5	5	5	5	5
participant398	1	54	0	1	0	2	1	10	1	10	0	1	3	3	3	3	4	5	4	5	3	3	5	5	5	5	5	5	5	5	5	5	5	4	3	5
participant399	1	87	0	1	0	1	1	10	2	10	0	0	5	5	5	5	5	5	5	5	5	5	5	5	5	5	5	5	5	5	5	5	5	5	5	5
participant400	1	87	0	1	0	1	1	10	2	10	1	0	5	5	5	5	5	5	5	5	5	5	5	5	5	5	5	5	5	5	5	5	5	5	5	5
participant401	0	69	0	1	0	2	1	6	0	6	0	1	2	2	1	3	4	5	3	5	2	2	4	3	3	3	5	5	5	5	5	5	5	4	3	5
participant402	0	64	0	1	0	1	1	30	0	30	0	1	5	5	2	5	5	5	5	5	1	1	4	3	3	4	3	5	5	5	2	2	5	5	5	5
participant403	0	46	3	1	0	3	1	1	0	1	1	1	2	2	2	3	4	5	3	4	2	2	3	5	5	5	5	5	5	4	4	5	5	5	3	5
participant404	1	55	0	1	0	2	1	11	0	11	1	1	3	3	2	4	5	5	4	5	3	3	4	5	5	5	5	5	5	5	5	5	5	5	5	5
participant405	0	57	0	1	0	3	1	17	0	17	0	1	3	3	2	4	4	5	4	5	3	3	4	5	5	5	5	5	5	5	5	5	5	5	5	5
participant406	1	67	0	1	0	2	1	7	1	7	0	1	5	5	4	5	5	5	5	5	4	4	5	5	5	5	5	5	5	5	5	5	5	4	3	5
participant407	0	54	0	1	0	3	0	1	1	1	0	1	3	3	1	3	4	5	3	4	1	1	2	4	4	4	5	5	5	5	3	3	5	5	5	5
participant408	1	72	0	1	0	2	1	30	0	30	1	0	5	5	5	5	5	5	5	5	5	5	5	5	5	5	5	5	5	5	5	5	5	5	5	5
participant409	0	58	0	1	0	2	1	7	0	7	1	1	4	4	2	4	5	5	4	5	3	3	5	5	5	5	5	5	5	5	5	5	5	5	5	5
participant410	0	76	0	1	0	1	1	10	1	10	0	1	5	5	3	5	5	5	4	5	4	4	5	5	5	5	5	5	5	5	5	5	5	5	5	5
participant411	1	57	0	1	0	3	1	6	1	6	0	0	5	5	5	5	5	5	5	5	5	5	5	5	5	5	5	5	5	5	5	5	5	5	5	5
participant412	0	86	0	1	0	2	1	13	0	13	2	1	5	5	4	5	5	5	5	5	4	4	5	4	4	4	5	5	5	5	5	5	5	5	5	5
participant413	1	82	0	1	0	3	1	20	1	20	0	0	5	5	5	5	5	5	5	5	5	5	5	5	5	5	5	5	5	5	5	5	5	5	5	5
participant414	0	71	0	1	0	3	1	15	0	15	1	1	4	4	3	4	5	5	5	5	4	4	5	4	4	4	5	5	5	5	5	5	5	4	4	5
participant415	0	64	2	1	0	1	0	3	0	3	0	1	3	3	2	3	4	5	3	5	2	2	3	4	4	4	5	5	5	5	5	5	5	3	3	5
participant416	1	76	2	1	0	2	1	10	0	10	1	1	3	3	2	4	4	5	4	5	2	2	4	3	3	3	3	5	5	5	5	5	5	4	3	5
participant417	1	70	0	1	0	2	1	20	0	20	1	0	5	5	5	5	5	5	5	5	5	5	5	5	5	5	5	5	5	5	5	5	5	5	5	5
participant418	1	79	0	1	0	2	1	12	0	12	1	1	5	5	4	5	5	4	4	5	4	4	5	4	4	4	4	5	5	5	5	5	5	5	5	5
participant419	0	69	0	1	0	2	1	15	0	15	0	1	4	4	3	4	5	5	4	5	3	3	4	4	4	4	5	5	5	5	5	5	5	4	4	5
participant420	1	68	0	1	0	1	1	10	0	10	1	1	5	5	4	5	5	5	5	5	4	4	5	5	5	5	5	5	5	5	5	5	5	5	5	5
participant421	1	67	0	1	0	3	1	3	0	3	0	1	2	2	1	2	3	5	2	4	2	2	3	4	4	4	4	5	5	5	5	5	5	5	5	5
participant422	1	66	0	1	0	3	1	6	1	6	1	0	5	5	5	5	5	5	5	5	5	5	5	5	5	5	5	5	5	5	5	5	5	5	5	5
participant423	1	71	0	1	0	3	1	20	0	20	2	0	5	5	5	5	5	5	5	5	5	5	5	5	5	5	5	5	5	5	5	5	5	5	5	5
participant424	0	75	0	0	0	2	1	3	0	3	0	1	4	4	3	4	4	5	4	5	3	3	4	3	3	3	5	5	5	5	4	5	5	5	5	5
participant425	0	70	0	1	0	3	0	20	0	20	1	0	5	5	5	5	5	5	5	5	5	5	5	5	5	5	5	5	5	5	5	5	5	5	5	5
participant426	1	64	2	1	1	1	1	3	1	3	0	1	5	5	4	5	5	5	4	5	4	4	4	4	4	4	5	5	5	5	5	5	5	4	4	5
participant427	1	85	0	1	0	2	1	50	0	50	1	1	2	2	1	2	5	5	4	5	2	2	3	3	3	3	4	5	5	5	5	5	5	5	5	5
participant428	0	58	0	1	0	2	0	16	0	16	1	1	3	3	1	3	4	5	3	5	2	2	3	2	2	2	3	5	5	5	5	5	5	5	5	5
participant429	0	63	0	1	0	2	1	3	0	3	0	1	5	5	2	5	5	5	3	5	2	2	3	2	2	2	3	5	5	5	5	5	5	3	3	5
participant430	1	74	2	1	1	1	1	10	0	10	0	1	4	4	3	2	5	5	5	5	3	3	5	3	3	3	5	5	5	5	5	5	5	5	5	5
participant431	1	68	0	1	0	1	1	8	0	8	0	1	4	4	2	3	5	4	4	5	3	3	4	3	3	3	5	5	5	5	5	5	5	5	5	5
participant432	1	66	0	1	0	3	1	0.08	0	0.08	0	1	3	3	2	4	4	5	3	5	3	3	3	5	5	5	5	5	5	5	5	5	5	5	5	5
participant433	1	69	0	1	0	2	1	14	1	14	0	1	5	5	2	5	5	5	3	5	2	2	4	3	3	3	5	5	5	5	5	5	5	5	5	5
participant434	0	87	0	1	0	2	1	1	0	1	0	1	5	5	1	5	5	5	5	5	1	1	3	2	2	2	2	5	5	5	5	5	5	5	5	5
participant435	1	58	1	1	0	2	1	15	0	15	0	1	5	5	2	5	5	3	5	5	2	2	5	5	5	5	5	5	5	5	5	5	5	5	5	5
participant436	1	60	2	1	1	1	1	5	0	5	0	1	4	4	2	4	5	5	4	5	2	2	3	3	3	3	5	5	5	5	5	5	5	3	3	5
participant437	0	49	3	1	0	3	1	5	0	5	1	1	4	4	2	4	5	5	4	5	3	3	4	5	5	5	5	5	5	5	5	5	5	3	3	5
participant438	0	50	0	0	0	3	1	15	0	15	1	1	3	3	2	3	5	5	3	5	2	2	3	5	5	5	5	5	5	5	5	5	5	3	3	5
participant439	1	69	0	1	0	2	1	4	0	4	1	1	5	5	3	5	5	5	3	5	3	3	4	5	5	5	4	5	5	5	5	5	5	5	5	5
participant440	1	69	0	1	0	1	1	9	0	9	0	1	3	3	1	3	4	5	3	5	1	1	3	2	2	2	3	5	5	5	5	5	5	5	5	5
participant441	0	42	3	1	0	3	1	8	0	8	1	1	3	3	2	2	3	4	2	5	2	2	4	3	3	3	5	5	5	5	5	5	5	5	5	5
participant442	0	40	3	1	0	3	1	5	0	5	0	1	5	5	2	5	5	5	5	5	2	2	3	5	5	5	5	5	5	5	5	5	5	5	5	5
participant443	1	80	0	1	0	3	1	30	0	30	0	0	5	5	5	5	5	5	5	5	5	5	5	5	5	5	5	5	5	5	5	5	5	5	5	5
participant444	1	82	2	1	1	1	1	5	1	5	0	1	5	5	4	5	5	5	5	5	3	3	5	3	3	3	5	5	5	5	5	5	5	3	3	5
participant445	0	63	0	1	0	2	1	3	1	3	0	0	5	5	5	5	5	5	5	5	5	5	5	5	5	5	5	5	5	5	5	5	5	5	5	5
participant446	0	64	3	1	0	3	1	0.16	1	0.16	0	1	5	1	5	2	5	2	5	1	1	2	2	4	2	5	5	5	5	5	5	5	5	5	5	5
participant447	1	78	0	1	0	3	1	30	0	30	1	0	5	5	5	5	5	5	5	5	5	5	5	5	5	5	5	5	5	5	5	5	5	5	5	5
participant448	0	76	0	1	0	2	1	6	1	6	0	1	5	5	4	5	5	5	4	5	4	4	4	4	4	4	4	5	5	5	5	5	5	4	4	5
participant449	1	72	0	1	0	3	1	10	0	10	0	1	3	3	1	3	5	5	2	5	2	2	3	3	3	3	4	5	5	5	5	5	5	5	2	5
participant450	0	80	0	1	0	3	1	16	0	16	0	0	5	5	5	5	5	5	5	5	5	5	5	5	5	5	5	5	5	5	5	5	5	5	5	5
participant451	0	68	0	1	0	2	1	23	0	23	2	1	3	3	3	4	5	5	3	5	3	3	5	4	4	4	5	5	5	5	5	5	5	4	3	5
participant452	1	75	0	1	0	2	1	15	0	15	0	1	5	5	1	5	5	5	2	5	2	2	4	3	3	3	3	5	5	5	5	5	5	4	3	5
participant453	0	82	0	1	0	2	1	10	0	10	0	1	3	3	1	3	4	5	2	5	2	2	3	2	2	2	3	5	5	5	5	5	5	5	5	5
participant454	0	65	0	1	0	2	1	2	0	2	0	1	5	5	3	5	5	5	3	5	3	3	4	4	4	4	5	5	5	5	5	5	5	5	4	5
participant455	0	85	0	1	0	2	1	15	0	15	0	0	5	5	5	5	5	5	5	5	5	5	5	5	5	5	5	5	5	5	5	5	5	5	5	5
participant456	0	68	0	1	0	2	1	20	0	20	1	1	4	4	4	4	5	5	4	4	4	4	4	4	4	4	4	4	5	5	5	5	5	5	4	5
participant457	0	51	3	2	1	3	1	3	1	3	0	1	4	4	4	4	5	5	4	5	4	4	4	5	5	4	5	5	5	5	5	5	5	5	5	5
participant458	0	49	3	2	0	3	1	1	0	1	1	1	5	5	1	5	5	5	5	5	1	1	3	5	5	5	5	5	5	5	5	5	5	5	5	5
participant459	0	69	0	1	0	2	1	2	0	2	0	1	4	4	3	4	4	5	4	5	3	3	3	4	4	4	5	5	5	5	5	5	5	3	3	5
participant460	1	61	0	1	0	2	1	10	2	10	0	1	5	5	2	5	5	5	3	5	3	3	4	4	4	4	5	5	5	5	5	5	5	5	5	5
participant461	1	71	0	1	0	2	1	10	0	10	1	0	5	5	5	5	5	5	5	5	5	5	5	5	5	5	5	5	5	5	5	5	5	5	5	5
participant462	1	73	3	1	0	3	1	20	0	20	0	0	5	5	5	5	5	5	5	5	5	5	5	5	5	5	5	5	5	5	5	5	5	5	5	5
participant463	1	71	0	1	0	2	1	30	0	30	1	1	4	4	3	4	5	5	3	5	3	3	4	5	5	5	5	5	5	5	5	5	5	3	3	5
participant464	1	79	2	2	1	1	1	1	2	1	0	0	5	5	5	5	5	5	5	5	5	5	5	5	5	5	5	5	5	5	5	5	5	5	5	5
participant465	0	68	0	0	0	3	1	20	1	20	0	1	5	5	3	5	5	5	3	5	3	3	4	5	5	5	4	5	5	5	5	5	5	5	5	5
participant466	1	55	1	1	1	2	1	1	1	1	0	1	5	5	4	5	5	5	5	5	4	4	5	5	5	5	5	5	5	5	5	5	5	5	5	5
participant467	0	50	3	0	0	1	1	7	2	7	0	1	4	4	2	4	5	5	5	5	3	3	4	5	5	5	5	5	5	5	5	5	5	5	5	5
participant468	0	61	0	1	0	1	1	6	0	6	0	1	5	5	4	5	5	5	5	5	4	4	5	5	5	5	5	5	5	5	5	5	5	5	5	5
participant469	1	59	2	2	1	1	1	10	0	10	0	1	3	3	2	3	5	5	3	5	2	2	3	4	4	4	4	5	5	5	5	5	5	5	5	5
participant470	0	69	0	2	0	2	1	5	1	5	0	1	5	5	3	5	5	5	5	5	3	3	4	5	5	5	5	5	5	5	5	5	5	5	5	5
participant471	0	52	2	1	1	1	1	1	1	1	0	1	3	3	3	3	4	5	3	5	3	3	4	5	5	5	5	5	5	5	5	5	5	3	3	5
participant472	1	54	0	1	1	2	1	18	0	18	0	0	5	5	5	5	5	5	5	5	5	5	5	5	5	5	5	5	5	5	5	5	5	5	5	5
participant473	1	60	2	1	1	1	1	5	2	5	1	0	5	5	5	5	5	5	5	5	5	5	5	5	5	5	5	5	5	5	5	5	5	5	5	5
participant474	0	70	0	1	0	2	0	30	1	30	1	0	5	5	5	5	5	5	5	5	5	5	5	5	5	5	5	5	5	5	5	5	5	5	5	5
participant475	0	60	0	1	0	3	1	0.08	2	0.08	0	1	4	4	3	5	5	5	3	5	3	3	4	5	5	5	5	5	5	5	5	5	5	5	5	5
participant476	0	87	0	1	0	3	1	18	0	18	0	0	5	5	5	5	5	5	5	5	5	5	5	5	5	5	5	5	5	5	5	5	5	5	5	5
participant477	1	68	0	1	0	2	1	3	1	3	1	1	4	4	4	4	5	5	5	5	4	4	5	4	4	4	4	5	5	5	5	5	5	5	5	5
participant478	0	54	0	1	0	3	1	10	0	10	2	1	2	2	2	4	5	5	3	5	2	2	3	4	4	4	5	5	5	5	5	5	5	4	2	5
participant479	0	67	0	1	0	1	1	20	0	20	1	1	5	5	3	5	5	5	4	5	3	3	4	5	5	5	5	5	5	5	5	5	5	3	3	5
participant480	1	74	0	0	0	1	1	30	1	30	0	0	5	5	5	5	5	5	5	5	5	5	5	5	5	5	5	5	5	5	5	5	5	5	5	5
participant481	1	66	0	1	0	2	1	16	0	16	2	1	3	3	3	4	5	5	3	5	3	3	4	5	5	5	5	5	5	5	5	5	5	5	5	5
participant482	1	69	2	1	1	1	1	10	0	10	1	1	4	4	3	4	5	5	3	4	3	3	4	3	3	3	5	5	5	5	5	5	5	3	3	5
participant483	1	80	0	1	0	2	1	8	1	8	1	0	5	5	5	5	5	5	5	5	5	5	5	5	5	5	5	5	5	5	5	5	5	5	5	5
participant484	0	84	2	1	1	2	1	14	1	14	1	0	5	5	5	5	5	5	5	5	5	5	5	5	5	5	5	5	5	5	5	5	5	5	5	5
participant485	0	76	0	1	0	1	0	1	0	1	1	1	5	5	3	5	5	5	5	5	2	2	4	4	4	4	5	5	5	5	5	5	5	5	5	5
participant486	1	71	1	1	0	1	1	20	0	20	0	0	5	5	5	5	5	5	5	5	5	5	5	5	5	5	5	5	5	5	5	5	5	5	5	5
participant487	1	63	0	1	0	2	1	10	2	10	0	1	5	5	1	5	3	5	4	5	2	2	4	4	3	4	3	5	5	5	5	5	5	5	5	5
participant488	0	79	0	1	0	2	0	0.16	1	0.16	1	1	4	3	2	4	5	5	3	5	2	2	3	3	3	3	3	5	5	5	5	5	5	5	5	5
participant489	1	64	0	1	0	3	1	0.5	0	0.5	0	1	3	3	2	3	5	5	3	5	2	2	3	5	5	5	5	5	5	5	5	5	5	4	3	5
participant490	0	76	0	1	0	2	1	10	0	10	0	1	4	4	3	4	5	5	4	5	4	4	5	4	4	4	5	5	5	5	5	5	5	5	5	5
participant491	1	71	0	1	0	2	1	5	0	5	0	1	5	5	4	5	5	5	5	5	4	4	5	5	5	5	5	5	5	5	5	5	5	5	5	5
participant492	0	69	0	1	0	2	0	3	0	3	0	1	3	3	3	4	5	5	3	5	4	4	5	3	3	3	5	5	5	5	5	5	5	4	4	5
participant493	0	50	3	1	1	2	0	4	1	4	0	1	5	5	4	5	5	5	5	5	4	4	5	5	5	5	5	5	5	5	5	5	5	3	3	5
participant494	0	45	3	1	0	3	1	3	2	3	1	1	3	3	2	3	5	5	3	5	2	2	3	4	4	4	5	5	5	5	5	5	5	5	5	5
participant495	0	70	0	1	0	2	1	10	1	10	1	1	5	5	2	5	5	5	5	5	3	3	5	3	3	3	3	5	5	5	5	5	5	4	3	5
participant496	0	65	0	1	0	3	0	10	1	10	0	1	5	5	4	5	5	5	5	5	4	4	5	4	4	4	4	5	5	5	5	5	5	5	5	5
participant497	1	88	0	1	0	2	1	10	1	10	1	1	3	3	2	3	3	5	3	5	2	2	3	4	5	4	4	5	5	5	5	5	5	5	5	5
participant498	0	71	0	1	0	3	0	4	1	4	1	1	3	3	2	3	5	5	5	5	3	3	4	3	4	3	5	5	5	5	5	5	5	5	5	5
participant499	0	72	0	1	0	2	1	20	0	20	1	1	5	5	4	5	5	5	4	5	4	4	5	4	4	5	4	5	5	5	5	5	5	5	4	5
participant500	1	69	0	1	0	2	1	30	0	30	0	1	4	4	5	3	5	5	5	5	5	5	5	5	5	5	3	5	5	5	5	5	5	3	3	5
participant501	1	87	0	1	0	3	1	15	0	15	0	1	5	5	5	5	5	5	5	5	5	5	5	3	3	5	3	5	5	5	5	5	5	3	3	5
participant502	1	83	0	1	0	3	1	20	0	20	0	0	5	5	5	5	5	5	5	5	5	5	5	5	5	5	5	5	5	5	5	5	5	5	5	5
participant503	0	84	0	1	0	2	0	30	0	30	1	0	5	5	5	5	5	5	5	5	5	5	5	5	5	5	5	5	5	5	5	5	5	5	5	5
participant504	0	86	0	1	0	3	1	20	0	20	1	0	5	5	5	5	5	5	5	5	5	5	5	5	5	5	5	5	5	5	5	5	5	5	5	5
participant505	1	77	0	1	0	3	1	23	1	23	1	0	5	5	5	5	5	5	5	5	5	5	5	5	5	5	5	5	5	5	5	5	5	5	5	5
participant506	0	69	0	1	0	2	0	6	2	6	0	1	4	4	3	4	5	5	4	5	3	3	4	4	3	4	5	5	5	5	5	5	5	3	3	5
participant507	0	61	2	1	1	2	1	1	1	1	0	1	5	5	3	5	4	5	3	5	3	3	4	3	4	3	5	5	5	5	5	5	5	5	5	5
participant508	1	69	0	0	0	2	1	4	0	4	1	1	3	3	1	3	5	5	3	5	2	2	3	4	3	4	3	5	5	5	5	5	5	5	5	5
participant509	1	67	1	1	1	1	1	3.5	0	3.5	2	1	5	5	2	5	5	5	5	5	3	3	5	4	4	4	3	5	5	5	5	5	5	4	3	5
participant510	1	78	0	1	0	2	1	22	0	22	1	0	5	5	5	5	5	5	5	5	5	5	5	5	5	5	5	5	5	5	5	5	5	5	5	5
participant511	0	86	0	1	0	2	1	20	0	20	0	0	5	5	5	5	5	5	5	5	5	5	5	5	5	5	5	5	5	5	5	5	5	5	5	5
participant512	1	75	0	1	0	2	1	20	0	20	2	0	5	5	5	5	5	5	5	5	5	5	5	5	5	5	5	5	5	5	5	5	5	5	5	5
participant513	1	71	1	1	0	2	1	2	2	2	1	1	4	3	2	4	5	5	3	5	2	2	3	3	3	3	3	5	5	5	5	5	5	5	5	5
participant514	1	55	0	1	0	3	1	6	1	6	0	1	4	4	2	4	3	5	4	5	3	3	4	5	5	5	5	5	5	5	4	5	5	4	4	5
participant515	0	68	0	1	0	3	1	3	1	3	0	1	3	2	2	4	5	4	4	5	2	1	4	4	4	3	4	5	5	5	5	5	5	4	2	5
participant516	1	53	0	1	0	3	1	6	1	6	0	1	5	5	4	5	5	5	5	5	4	4	5	5	5	5	5	5	5	5	5	5	5	5	5	5
participant517	1	83	0	1	0	2	1	20	0	20	1	0	5	5	5	5	5	5	5	5	5	5	5	5	5	5	5	5	5	5	5	5	5	5	5	5
participant518	0	56	3	1	0	3	1	3	0	3	0	1	3	3	1	3	4	5	3	5	2	1	4	3	3	3	5	5	5	5	5	5	5	5	5	5
participant519	0	63	0	1	0	2	1	5	0	5	0	1	4	3	3	4	5	5	3	5	3	3	4	5	5	5	5	5	5	5	5	5	5	4	3	5
participant520	1	85	0	1	0	2	1	3	0	3	2	1	4	4	2	4	4	3	3	4	3	3	4	3	3	4	5	5	5	5	5	5	5	5	5	5
participant521	1	89	0	1	0	3	1	20	0	20	0	0	5	5	5	5	5	5	5	5	5	5	5	5	5	5	5	5	5	5	5	5	5	5	5	5
participant522	0	85	0	1	0	2	1	20	0	20	1	1	5	5	4	5	5	5	5	5	4	4	5	5	5	5	5	5	5	5	5	5	5	5	5	5
participant523	0	53	3	1	0	3	0	3	0	3	1	1	3	3	2	3	4	5	2	4	1	1	2	4	4	4	5	5	5	5	5	5	5	5	3	5
participant524	1	53	0	1	0	3	1	1	1	1	0	1	5	5	2	5	4	5	4	5	2	2	3	4	5	3	5	5	5	5	5	5	5	5	5	5
participant525	1	56	0	1	0	2	1	8	1	8	2	0	5	5	5	5	5	5	5	5	5	5	5	5	5	5	5	5	5	5	5	5	5	5	5	5
participant526	1	55	0	1	0	2	1	4	1	4	0	1	4	4	3	4	5	5	4	5	3	3	5	4	3	4	4	5	5	5	5	5	5	5	5	5
participant527	0	62	0	1	0	3	1	20	1	10	0	0	5	5	5	5	5	5	5	5	5	5	5	5	5	5	5	5	5	5	5	5	5	5	5	5
participant528	0	66	0	1	0	2	1	0.08	1	0.08	0	1	4	4	2	4	4	5	3	4	2	2	4	3	4	3	4	5	5	5	5	5	5	5	5	5
participant529	0	49	0	1	0	2	1	2	0	2	0	1	2	2	1	3	4	5	3	5	3	2	4	3	4	3	4	5	5	5	5	5	5	5	5	5
participant530	0	65	0	1	0	2	0	10	0	10	0	1	4	4	4	4	4	5	4	5	3	3	4	3	3	4	3	5	5	5	5	5	5	4	3	5
participant531	1	63	0	1	0	3	1	0.08	1	0.08	0	1	3	3	2	4	3	5	3	5	2	2	3	4	5	4	4	5	5	5	5	5	5	5	5	5
participant532	0	73	0	1	0	2	1	15	1	15	0	1	4	4	3	5	4	5	3	5	4	4	5	3	4	4	3	5	5	5	5	5	5	4	3	5
participant533	1	69	2	1	1	1	1	15	0	15	1	1	5	5	2	5	4	5	3	5	2	3	4	3	4	3	4	5	5	5	4	5	5	4	4	5
participant534	0	56	3	1	0	3	1	30	0	30	0	1	2	2	1	3	4	5	3	5	2	2	4	3	4	2	4	5	5	5	3	4	5	3	4	5
participant535	1	75	0	1	0	1	1	20	1	20	0	0	5	5	5	5	5	5	5	5	5	5	5	5	5	5	5	5	5	5	5	5	5	5	5	5
participant536	0	52	3	1	0	3	0	2	1	2	0	1	5	5	1	5	2	4	1	2	1	1	3	2	3	1	5	5	5	5	3	5	5	5	5	5
participant537	1	62	0	1	0	1	1	0.16	2	0.16	0	1	3	3	4	4	5	5	5	5	3	3	4	4	4	5	5	5	5	5	5	5	5	5	5	5
participant538	0	73	1	1	0	2	0	8	1	8	0	1	5	5	5	5	5	5	5	5	3	3	4	5	5	5	4	4	5	5	5	5	5	3	3	5
participant539	1	67	2	1	1	2	1	5	0	5	1	1	5	5	3	5	4	5	4	5	2	2	3	3	3	4	5	5	5	5	5	5	5	5	5	5
participant540	1	68	0	1	0	3	1	7	0	7	0	1	5	5	4	5	5	5	5	5	4	4	5	5	5	5	5	5	5	5	5	5	5	5	5	5
participant541	0	76	0	1	0	3	0	30	0	30	0	0	5	5	5	5	5	5	5	5	5	5	5	5	5	5	5	5	5	5	5	5	5	5	5	5
participant542	1	61	1	1	0	1	1	18	1	18	0	1	5	5	4	5	5	5	4	5	3	4	5	5	5	5	4	5	5	5	5	5	5	4	3	5
participant543	0	46	3	0	0	2	0	3	0	3	1	1	4	4	2	4	5	5	5	4	3	2	4	3	5	3	4	5	5	5	5	5	5	4	2	5
participant544	1	87	0	1	0	2	1	3	1	3	0	1	5	5	2	5	5	5	5	5	2	3	4	2	2	3	4	5	5	5	5	5	5	5	5	5
participant545	0	69	0	1	0	2	1	10	0	10	1	1	5	5	4	5	5	5	5	5	3	3	4	5	5	5	5	5	5	5	5	5	5	5	5	5
participant546	1	81	0	1	0	1	1	40	1	40	0	1	3	3	2	3	4	5	5	5	3	3	4	3	3	4	3	5	5	5	5	5	5	5	3	5
participant547	1	74	0	1	0	3	1	30	0	30	1	0	5	5	5	5	5	5	5	5	5	5	5	5	5	5	5	5	5	5	5	5	5	5	5	5
participant548	0	41	3	1	0	2	1	3	1	3	0	1	2	2	1	3	4	5	2	4	1	1	2	3	4	4	3	5	5	5	5	5	5	3	3	5
participant549	0	72	2	1	1	1	1	0.08	0	0.08	0	1	5	5	3	5	5	5	5	5	3	3	4	4	3	4	4	5	5	5	4	5	5	5	3	5
participant550	0	58	0	1	0	2	0	3	0	3	0	1	5	5	2	5	3	5	2	4	3	3	4	2	3	2	4	3	5	5	5	5	5	5	5	5
participant551	1	59	3	1	0	3	1	4	0	4	0	1	2	2	3	4	3	5	3	4	2	2	4	3	2	3	4	5	5	5	4	5	5	3	3	5
participant552	0	62	0	1	0	2	1	20	1	20	0	1	5	5	4	4	5	5	4	5	4	4	5	4	5	4	3	5	5	5	5	5	5	5	4	5
participant553	1	63	0	1	0	3	1	28	0	28	1	1	3	3	4	4	5	5	5	5	3	3	4	4	5	5	4	5	5	5	5	5	5	4	3	5
participant554	0	59	0	1	0	3	1	25	0	25	1	0	5	5	5	5	5	5	5	5	5	5	5	5	5	5	5	5	5	5	5	5	5	5	5	5
participant555	1	63	2	1	1	1	1	12	0	12	0	1	4	4	3	4	3	5	4	4	3	3	4	3	2	3	4	5	5	5	3	5	5	3	4	5
participant556	0	65	0	1	0	2	1	2	1	2	0	1	3	3	1	3	5	5	3	5	2	2	3	4	3	4	3	5	5	5	5	5	5	5	5	5
participant557	1	66	2	1	1	1	1	2	1	2	0	1	5	5	1	5	3	5	2	3	2	3	3	4	3	4	3	5	5	5	4	5	5	5	5	5
participant558	0	73	0	1	0	3	1	40	0	40	1	1	4	4	5	4	5	5	5	5	3	3	4	4	4	4	5	5	5	5	5	5	5	5	5	5
participant559	1	57	0	1	0	2	1	16	1	16	0	1	3	4	4	3	5	4	3	4	3	3	4	3	4	5	4	5	5	5	5	5	5	5	5	5
participant560	1	67	0	1	0	2	1	2	0	2	0	1	4	4	2	4	4	5	3	5	3	3	4	3	3	2	5	5	5	5	2	4	4	4	3	5
participant561	0	55	3	1	0	3	0	8	0	8	0	1	4	4	4	4	4	5	4	5	3	3	4	4	4	5	4	4	5	5	4	4	5	5	5	5
participant562	1	62	0	1	0	1	1	1	1	1	1	1	5	5	2	5	3	5	3	4	2	2	3	2	2	4	5	5	5	5	3	5	5	4	2	5
participant563	1	70	0	1	0	3	1	10	1	10	0	1	4	4	3	5	3	5	5	5	3	3	4	3	3	4	4	5	5	5	3	5	5	5	5	5
participant564	1	69	2	1	1	1	1	10	1	10	0	1	5	5	3	5	5	5	5	5	4	3	5	4	5	5	5	5	5	5	5	5	5	5	5	5
participant565	0	64	0	1	0	2	1	1	1	1	0	1	3	3	1	3	4	5	2	4	1	1	3	4	3	2	3	3	5	5	3	4	5	4	3	5
participant566	0	67	2	1	1	1	1	10	1	10	0	1	4	4	2	4	5	5	3	5	2	2	1	4	3	4	3	5	5	5	3	5	5	4	4	5
participant567	0	56	2	1	1	1	1	2	1	2	0	1	5	5	3	3	5	5	4	5	3	4	5	4	5	4	5	5	5	5	5	5	5	4	3	5
participant568	0	82	0	1	0	3	1	16	1	16	0	0	5	5	5	5	5	5	5	5	5	5	5	5	5	5	5	5	5	5	5	5	5	5	5	5
participant569	1	82	2	1	1	1	1	4	0	4	1	1	5	5	2	5	4	5	5	5	3	3	4	3	5	3	3	4	5	5	3	5	5	2	3	5
participant570	0	73	0	1	0	2	1	8	1	8	0	1	4	4	3	5	5	5	4	5	3	3	4	5	5	5	5	5	5	5	5	5	5	4	3	5
participant571	1	60	2	1	1	1	1	10	1	10	0	1	3	3	2	4	5	5	5	5	3	3	5	5	5	5	2	5	5	5	3	5	5	2	4	5
Coding: Gender:Male - 0, Female - 1 Occupation:Retired - 0, Unemployed - 1, Farmer - 2, Employed - 3 Health insurance:Employee medical insurance - 0, Urban Resident medical insurance - 1, No medical insurance - 2 Residence:Urban - 0, Rural - 1 Education level: Illiteracy - 0,Primary-1, high school- 2,College/University - 3 Smoking status: Yes - 0, No - 1 Blood pressure categories: Grade 1 - 2; Gr…

## Sheet: figure2
	a little	sometimes	mostly	all the time
Adjusted medicine according to my blood pressure	0.1629	0.2102	0.1804	0.0911	0.6445
Adjusted medicine according to my physical condition	0.1611	0.2102	0.1909	0.0753	0.6375
Skip this medicine to see if it is still needed	0.1541	0.1611	0.2137	0.0858	0.6147
I don’t think that I need this medicine anymore	0.2557	0.1471	0.0245	0.014	0.4413
Concerned about long term effects	0.1891	0.1471	0.042	0.0035	0.3818
Not comfortable taking it for personal reasons	0.1856	0.1366	0.0333	0.0053	0.3608
Concerned about possible side effects	0.1961	0.1278	0.035	0	0.359
Simply missed it	0.2259	0.1086	0.0228	0	0.3573
Have problems forgetting things in my daily life	0.2032	0.1051	0.0245	0	0.3327
Missed it because of busy schedule	0.1996	0.0876	0.021	0.0018	0.31
I had side effects from this medicine	0.1996	0.0928	0.0123	0	0.3047

## Sheet: figure1
Perfectly adherent (n=189)	0.331
Non-adherent for 1+reasons(n=382)	0.669
